# Supplementary material for: A validation of Illumina EPIC array system with bisulfite-based amplicon sequencing
Source: PeerJ. 2021 Feb 10;9:e10762. doi: 10.7717/peerj.10762 (PMC7881719; doi:10.7717/peerj.10762)
Supplement: Supplemental Information 5 [file peerj-09-10762-s005.csv]

	Chromosome	Region	Name	Total.coverage	Strand.coverage	Context.coverage	Methylated.coverage	Methylation.level	Subject	b	CR
1	571101	276	CpG	1054	1054	1054	875	0.830170778	_0021	control	571101276
2	571101	311	CpG	847	847	846	780	0.921985816	_0021	control	571101311
3	1614625	311	CpG	599	599	599	535	0.893155259	_0021	control	1614625311
4	9078959	145	CpG	1301	1301	1300	1150	0.884615385	_0021	control	9078959145
5	9078959	181	CpG	1239	1239	1239	831	0.670702179	_0021	control	9078959181
6	9078959	311	CpG	1008	1008	1008	764	0.757936508	_0021	control	9078959311
7	11293828	311	CpG	761	761	761	288	0.378449409	_0021	control	11293828311
8	11977356	311	CpG	761	761	761	674	0.885676741	_0021	control	11977356311
9	17470325	311	CpG	901	901	901	671	0.74472808	_0021	control	17470325311
10	AHHR2	484	CpG	381	381	380	111	0.292105263	_0021	control	AHHR2484
11	AHHR2	518	CpG	313	313	313	230	0.734824281	_0021	control	AHHR2518
12	AHHR2	520	CpG	292	292	292	256	0.876712329	_0021	control	AHHR2520
13	CHD7	311	CpG	931	931	931	896	0.962406015	_0021	control	CHD7311
14	CHD7	347	CpG	737	737	737	714	0.968792402	_0021	control	CHD7347
15	DP10	311	CpG	783	783	783	599	0.765006386	_0021	control	DP10311
16	EMTH2	501	CpG	457	457	457	439	0.960612692	_0021	control	EMTH2501
17	EMTH2	620	CpG	349	349	349	292	0.836676218	_0021	control	EMTH2620
22	MAGI	351	CpG	688	688	688	585	0.850290698	_0021	control	MAGI351
23	MAGI	355	CpG	700	700	700	566	0.808571429	_0021	control	MAGI355
24	MAGI	441	CpG	779	779	779	676	0.867779204	_0021	control	MAGI441
25	MAGI	445	CpG	792	792	792	733	0.925505051	_0021	control	MAGI445
26	MAGI	556	CpG	445	445	445	384	0.862921348	_0021	control	MAGI556
27	NIPAL4	290	CpG	226	226	226	195	0.862831858	_0021	control	NIPAL4290
28	NIPAL4	311	CpG	250	250	250	212	0.848	_0021	control	NIPAL4311
29	NIPAL4	347	CpG	312	312	312	257	0.823717949	_0021	control	NIPAL4347
30	NIPAL4	367	CpG	326	326	326	290	0.889570552	_0021	control	NIPAL4367
31	PPM1	335	CpG	1453	1453	1453	1361	0.936682725	_0021	control	PPM1335
32	PPM1	405	CpG	1722	1722	1722	1336	0.775842044	_0021	control	PPM1405
33	PPM1	447	CpG	1492	1492	1492	1318	0.883378016	_0021	control	PPM1447
34	PPM1	476	CpG	1233	1233	1227	1152	0.938875306	_0021	control	PPM1476
35	PPM1	479	CpG	1191	1191	1191	1084	0.91015953	_0021	control	PPM1479
36	PPM1	501	CpG	1028	1028	1028	819	0.796692607	_0021	control	PPM1501
37	PRDM5	311	CpG	571	571	571	516	0.903677758	_0021	control	PRDM5311
38	SLC17A7	32	CpG	814	814	813	364	0.447724477	_0021	control	SLC17A732
39	SLC17A7	68	CpG	916	916	916	68	0.074235808	_0021	control	SLC17A768
40	SLC17A7	80	CpG	1057	1057	1057	64	0.060548723	_0021	control	SLC17A780
41	SLC17A7	86	CpG	1080	1080	1080	224	0.207407407	_0021	control	SLC17A786
42	SLC17A7	91	CpG	1093	1093	1093	326	0.298261665	_0021	control	SLC17A791
43	SLC17A7	99	CpG	1121	1121	1121	285	0.254237288	_0021	control	SLC17A799
44	SLC17A7	106	CpG	1143	1143	1143	280	0.244969379	_0021	control	SLC17A7106
45	SLC17A7	120	CpG	1212	1212	1212	326	0.268976898	_0021	control	SLC17A7120
46	SLC17A7	132	CpG	1234	1234	1234	297	0.240680713	_0021	control	SLC17A7132
47	SLC17A7	138	CpG	1201	1201	1201	184	0.153205662	_0021	control	SLC17A7138
48	SLC17A7	180	CpG	988	988	988	400	0.4048583	_0021	control	SLC17A7180
49	SLC17A7	183	CpG	964	964	964	165	0.171161826	_0021	control	SLC17A7183
50	SLC17A7	193	CpG	876	876	876	81	0.092465753	_0021	control	SLC17A7193
51	SLC17A7	195	CpG	865	865	865	107	0.123699422	_0021	control	SLC17A7195
52	SLC17A7	202	CpG	844	844	844	179	0.212085308	_0021	control	SLC17A7202
53	SLC17A7	234	CpG	644	644	644	535	0.830745342	_0021	control	SLC17A7234
54	571101	276	CpG	960	960	956	811	0.84832636	_0046	control	571101276
55	571101	311	CpG	748	748	748	687	0.918449198	_0046	control	571101311
57	9078959	145	CpG	2328	2328	2328	2021	0.868127148	_0046	control	9078959145
58	9078959	181	CpG	2147	2147	2147	1747	0.813693526	_0046	control	9078959181
59	9078959	311	CpG	1688	1688	1688	1396	0.827014218	_0046	control	9078959311
60	11293828	311	CpG	880	880	880	442	0.502272727	_0046	control	11293828311
61	11977356	311	CpG	1575	1575	1575	1361	0.864126984	_0046	control	11977356311
62	17470325	311	CpG	1638	1638	1638	1251	0.763736264	_0046	control	17470325311
63	AHHR2	484	CpG	364	364	364	102	0.28021978	_0046	control	AHHR2484
64	AHHR2	518	CpG	300	300	300	224	0.746666667	_0046	control	AHHR2518
65	AHHR2	520	CpG	293	293	293	245	0.836177474	_0046	control	AHHR2520
66	CHD7	311	CpG	1421	1421	1421	1359	0.956368754	_0046	control	CHD7311
67	CHD7	347	CpG	1120	1120	1120	1095	0.977678571	_0046	control	CHD7347
68	DP10	311	CpG	1953	1953	1950	1391	0.713333333	_0046	control	DP10311
69	EMTH2	501	CpG	198	198	198	189	0.954545455	_0046	control	EMTH2501
70	EMTH2	620	CpG	180	180	175	139	0.794285714	_0046	control	EMTH2620
71	ITPR1	266	CpG	3254	3254	3254	3035	0.932698218	_0046	control	ITPR1266
72	ITPR1	307	CpG	3824	3824	3824	3649	0.954236402	_0046	control	ITPR1307
73	ITPR1	351	CpG	3738	3738	3738	3620	0.968432317	_0046	control	ITPR1351
74	ITPR1	389	CpG	3540	3540	3540	3001	0.847740113	_0046	control	ITPR1389
75	MAGI	351	CpG	1104	1104	1104	966	0.875	_0046	control	MAGI351
76	MAGI	355	CpG	1141	1141	1141	912	0.799298861	_0046	control	MAGI355
77	MAGI	441	CpG	1231	1231	1231	969	0.787164907	_0046	control	MAGI441
78	MAGI	445	CpG	1240	1240	1240	1132	0.912903226	_0046	control	MAGI445
79	MAGI	556	CpG	644	644	644	574	0.891304348	_0046	control	MAGI556
80	NIPAL4	290	CpG	1171	1171	1171	1084	0.925704526	_0046	control	NIPAL4290
81	NIPAL4	311	CpG	1230	1230	1229	1069	0.869812856	_0046	control	NIPAL4311
82	NIPAL4	347	CpG	1487	1487	1486	1272	0.855989233	_0046	control	NIPAL4347
83	NIPAL4	367	CpG	1585	1585	1583	1385	0.874921036	_0046	control	NIPAL4367
84	PPM1	335	CpG	3299	3299	3299	3001	0.909669597	_0046	control	PPM1335
85	PPM1	405	CpG	3940	3940	3940	2920	0.741116751	_0046	control	PPM1405
86	PPM1	447	CpG	3385	3385	3385	2741	0.809748892	_0046	control	PPM1447
87	PPM1	476	CpG	2776	2776	2773	2643	0.953119365	_0046	control	PPM1476
88	PPM1	479	CpG	2719	2719	2719	2482	0.912835601	_0046	control	PPM1479
89	PPM1	501	CpG	2493	2493	2493	1893	0.759326113	_0046	control	PPM1501
90	PRDM5	311	CpG	759	759	759	696	0.916996047	_0046	control	PRDM5311
91	SLC17A7	32	CpG	197	197	197	88	0.446700508	_0046	control	SLC17A732
95	SLC17A7	91	CpG	265	265	265	71	0.267924528	_0046	control	SLC17A791
96	SLC17A7	99	CpG	271	271	271	53	0.195571956	_0046	control	SLC17A799
98	SLC17A7	120	CpG	299	299	299	77	0.257525084	_0046	control	SLC17A7120
99	SLC17A7	132	CpG	309	309	309	71	0.229773463	_0046	control	SLC17A7132
101	SLC17A7	180	CpG	267	267	266	112	0.421052632	_0046	control	SLC17A7180
102	SLC17A7	183	CpG	263	263	263	53	0.201520913	_0046	control	SLC17A7183
106	SLC17A7	234	CpG	162	162	162	135	0.833333333	_0046	control	SLC17A7234
107	571101	276	CpG	1227	1227	1227	1020	0.831295844	_0054	control	571101276
108	571101	311	CpG	973	973	973	891	0.915724563	_0054	control	571101311
109	1614625	311	CpG	892	892	889	805	0.905511811	_0054	control	1614625311
110	9078959	145	CpG	909	909	909	767	0.843784378	_0054	control	9078959145
111	9078959	181	CpG	832	832	832	593	0.712740385	_0054	control	9078959181
112	9078959	311	CpG	704	704	704	574	0.815340909	_0054	control	9078959311
113	11293828	311	CpG	1108	1108	1108	401	0.361913357	_0054	control	11293828311
115	17470325	311	CpG	2708	2708	2708	2040	0.753323486	_0054	control	17470325311
116	AHHR2	484	CpG	597	597	597	164	0.274706868	_0054	control	AHHR2484
117	AHHR2	518	CpG	480	480	479	329	0.686847599	_0054	control	AHHR2518
118	AHHR2	520	CpG	454	454	454	376	0.828193833	_0054	control	AHHR2520
119	CHD7	311	CpG	995	995	995	970	0.974874372	_0054	control	CHD7311
120	CHD7	347	CpG	783	783	783	763	0.974457216	_0054	control	CHD7347
121	DP10	311	CpG	937	937	933	688	0.737406217	_0054	control	DP10311
123	ITPR1	266	CpG	2917	2917	2913	2768	0.950223138	_0054	control	ITPR1266
124	ITPR1	307	CpG	3361	3361	3361	3179	0.94584945	_0054	control	ITPR1307
125	ITPR1	351	CpG	3244	3244	3244	3136	0.966707768	_0054	control	ITPR1351
126	ITPR1	389	CpG	3125	3125	3125	2634	0.84288	_0054	control	ITPR1389
131	NIPAL4	290	CpG	2946	2946	2946	2724	0.924643585	_0054	control	NIPAL4290
132	NIPAL4	311	CpG	3213	3213	3210	2776	0.864797508	_0054	control	NIPAL4311
133	NIPAL4	347	CpG	3870	3870	3870	3371	0.871059432	_0054	control	NIPAL4347
134	NIPAL4	367	CpG	4156	4156	4156	3719	0.894850818	_0054	control	NIPAL4367
141	PRDM5	311	CpG	69	69	69	60	0.869565217	_0054	control	PRDM5311
142	SLC17A7	32	CpG	1138	1138	1138	526	0.462214411	_0054	control	SLC17A732
143	SLC17A7	68	CpG	1311	1311	1311	71	0.054157132	_0054	control	SLC17A768
144	SLC17A7	80	CpG	1528	1528	1528	69	0.045157068	_0054	control	SLC17A780
145	SLC17A7	86	CpG	1567	1567	1567	291	0.185705169	_0054	control	SLC17A786
146	SLC17A7	91	CpG	1593	1593	1593	435	0.27306968	_0054	control	SLC17A791
147	SLC17A7	99	CpG	1610	1610	1610	374	0.232298137	_0054	control	SLC17A799
148	SLC17A7	106	CpG	1658	1658	1658	299	0.180337756	_0054	control	SLC17A7106
149	SLC17A7	120	CpG	1771	1771	1771	461	0.260304913	_0054	control	SLC17A7120
150	SLC17A7	132	CpG	1772	1772	1772	426	0.240406321	_0054	control	SLC17A7132
151	SLC17A7	138	CpG	1782	1782	1782	314	0.17620651	_0054	control	SLC17A7138
152	SLC17A7	180	CpG	1504	1504	1504	635	0.422207447	_0054	control	SLC17A7180
153	SLC17A7	183	CpG	1461	1461	1461	329	0.225188227	_0054	control	SLC17A7183
154	SLC17A7	193	CpG	1299	1299	1299	155	0.119322556	_0054	control	SLC17A7193
155	SLC17A7	195	CpG	1292	1292	1292	117	0.090557276	_0054	control	SLC17A7195
156	SLC17A7	202	CpG	1230	1230	1230	180	0.146341463	_0054	control	SLC17A7202
157	SLC17A7	234	CpG	952	952	952	782	0.821428571	_0054	control	SLC17A7234
158	571101	276	CpG	1654	1654	1643	1404	0.854534388	_0067	case	571101276
159	571101	311	CpG	1222	1222	1218	1135	0.931855501	_0067	case	571101311
161	9078959	145	CpG	3236	3236	3236	2826	0.873300371	_0067	case	9078959145
162	9078959	181	CpG	3040	3040	3040	2411	0.793092105	_0067	case	9078959181
163	9078959	311	CpG	2077	2077	2076	1763	0.849229287	_0067	case	9078959311
164	11293828	311	CpG	1386	1386	1384	538	0.388728324	_0067	case	11293828311
165	11977356	311	CpG	1518	1518	1518	1344	0.885375494	_0067	case	11977356311
166	17470325	311	CpG	2603	2603	2601	2217	0.852364475	_0067	case	17470325311
167	AHHR2	484	CpG	1041	1041	1041	351	0.337175793	_0067	case	AHHR2484
168	AHHR2	518	CpG	858	858	858	595	0.693473194	_0067	case	AHHR2518
169	AHHR2	520	CpG	817	817	817	684	0.837209302	_0067	case	AHHR2520
170	CHD7	311	CpG	1451	1451	1451	1388	0.956581668	_0067	case	CHD7311
171	CHD7	347	CpG	1138	1138	1137	1104	0.970976253	_0067	case	CHD7347
172	DP10	311	CpG	3275	3275	3264	2427	0.743566177	_0067	case	DP10311
173	EMTH2	501	CpG	2330	2330	2330	2225	0.954935622	_0067	case	EMTH2501
174	EMTH2	620	CpG	1647	1647	1531	1243	0.811887655	_0067	case	EMTH2620
175	ITPR1	266	CpG	8470	8470	8469	8056	0.951233912	_0067	case	ITPR1266
176	ITPR1	307	CpG	9749	9749	9749	9244	0.948199815	_0067	case	ITPR1307
177	ITPR1	351	CpG	9375	9375	9375	8936	0.953173333	_0067	case	ITPR1351
178	ITPR1	389	CpG	8796	8796	8796	7417	0.843224193	_0067	case	ITPR1389
184	NIPAL4	290	CpG	98	98	98	88	0.897959184	_0067	case	NIPAL4290
185	NIPAL4	311	CpG	106	106	106	99	0.933962264	_0067	case	NIPAL4311
186	NIPAL4	347	CpG	121	121	121	99	0.818181818	_0067	case	NIPAL4347
187	NIPAL4	367	CpG	132	132	132	101	0.765151515	_0067	case	NIPAL4367
188	PPM1	335	CpG	4012	4012	4011	3750	0.934928945	_0067	case	PPM1335
189	PPM1	405	CpG	4775	4775	4775	3731	0.781361257	_0067	case	PPM1405
190	PPM1	447	CpG	3928	3928	3928	3273	0.833248473	_0067	case	PPM1447
191	PPM1	476	CpG	3126	3126	3126	2961	0.947216891	_0067	case	PPM1476
192	PPM1	479	CpG	3042	3042	3042	2770	0.910585141	_0067	case	PPM1479
193	PPM1	501	CpG	2720	2720	2720	2168	0.797058824	_0067	case	PPM1501
194	PRDM5	311	CpG	2657	2657	2656	2472	0.930722892	_0067	case	PRDM5311
195	SLC17A7	32	CpG	2155	2155	2155	979	0.454292343	_0067	case	SLC17A732
196	SLC17A7	68	CpG	2477	2477	2477	224	0.090431974	_0067	case	SLC17A768
197	SLC17A7	80	CpG	2828	2828	2828	187	0.06612447	_0067	case	SLC17A780
198	SLC17A7	86	CpG	2879	2879	2879	570	0.197985412	_0067	case	SLC17A786
199	SLC17A7	91	CpG	2916	2916	2916	1056	0.362139918	_0067	case	SLC17A791
200	SLC17A7	99	CpG	2971	2971	2971	663	0.223157186	_0067	case	SLC17A799
201	SLC17A7	106	CpG	3061	3061	3061	582	0.190133943	_0067	case	SLC17A7106
202	SLC17A7	120	CpG	3260	3260	3260	905	0.277607362	_0067	case	SLC17A7120
203	SLC17A7	132	CpG	3315	3315	3315	873	0.263348416	_0067	case	SLC17A7132
204	SLC17A7	138	CpG	3255	3255	3255	565	0.173579109	_0067	case	SLC17A7138
205	SLC17A7	180	CpG	2817	2817	2817	1255	0.445509407	_0067	case	SLC17A7180
206	SLC17A7	183	CpG	2738	2738	2738	591	0.215850986	_0067	case	SLC17A7183
207	SLC17A7	193	CpG	2388	2388	2387	362	0.151654797	_0067	case	SLC17A7193
208	SLC17A7	195	CpG	2356	2356	2356	213	0.09040747	_0067	case	SLC17A7195
209	SLC17A7	202	CpG	2280	2280	2280	533	0.23377193	_0067	case	SLC17A7202
210	SLC17A7	234	CpG	1809	1809	1807	1544	0.854454898	_0067	case	SLC17A7234
211	571101	276	CpG	1104	1104	1104	925	0.837862319	_0083	case	571101276
212	571101	311	CpG	839	839	839	782	0.932061979	_0083	case	571101311
213	1614625	311	CpG	1170	1170	1168	1054	0.90239726	_0083	case	1614625311
214	9078959	145	CpG	1353	1353	1352	1219	0.901627219	_0083	case	9078959145
215	9078959	181	CpG	1219	1219	1219	933	0.76538146	_0083	case	9078959181
216	9078959	311	CpG	1101	1101	1101	933	0.847411444	_0083	case	9078959311
217	11293828	311	CpG	419	419	419	173	0.412887828	_0083	case	11293828311
218	11977356	311	CpG	999	999	999	838	0.838838839	_0083	case	11977356311
219	17470325	311	CpG	1031	1031	1031	815	0.790494665	_0083	case	17470325311
220	AHHR2	484	CpG	331	331	330	101	0.306060606	_0083	case	AHHR2484
221	AHHR2	518	CpG	288	288	288	216	0.75	_0083	case	AHHR2518
222	AHHR2	520	CpG	267	267	267	220	0.823970038	_0083	case	AHHR2520
223	CHD7	311	CpG	947	947	947	893	0.942977825	_0083	case	CHD7311
224	CHD7	347	CpG	696	696	696	669	0.961206897	_0083	case	CHD7347
225	DP10	311	CpG	909	909	907	653	0.719955899	_0083	case	DP10311
226	EMTH2	501	CpG	472	472	472	450	0.953389831	_0083	case	EMTH2501
227	EMTH2	620	CpG	415	415	415	368	0.886746988	_0083	case	EMTH2620
228	ITPR1	266	CpG	3603	3603	3602	3403	0.944752915	_0083	case	ITPR1266
229	ITPR1	307	CpG	4493	4493	4493	4277	0.951925217	_0083	case	ITPR1307
230	ITPR1	351	CpG	4234	4234	4232	4035	0.953449906	_0083	case	ITPR1351
231	ITPR1	389	CpG	4165	4165	4164	3609	0.866714697	_0083	case	ITPR1389
232	MAGI	351	CpG	372	372	372	327	0.879032258	_0083	case	MAGI351
233	MAGI	355	CpG	384	384	384	315	0.8203125	_0083	case	MAGI355
234	MAGI	441	CpG	452	452	452	336	0.743362832	_0083	case	MAGI441
235	MAGI	445	CpG	456	456	456	414	0.907894737	_0083	case	MAGI445
236	MAGI	556	CpG	261	261	261	215	0.823754789	_0083	case	MAGI556
237	NIPAL4	290	CpG	5529	5529	5529	5217	0.943570266	_0083	case	NIPAL4290
238	NIPAL4	311	CpG	5868	5868	5867	5270	0.898244418	_0083	case	NIPAL4311
239	NIPAL4	347	CpG	7060	7060	7060	5905	0.836402266	_0083	case	NIPAL4347
240	NIPAL4	367	CpG	7545	7545	7544	6613	0.876590668	_0083	case	NIPAL4367
242	PPM1	335	CpG	1462	1462	1462	1312	0.897400821	_0083	case	PPM1335
243	PPM1	405	CpG	1739	1739	1739	1311	0.753881541	_0083	case	PPM1405
244	PPM1	447	CpG	1544	1544	1542	1320	0.856031128	_0083	case	PPM1447
245	PPM1	476	CpG	1303	1303	1303	1220	0.936300844	_0083	case	PPM1476
246	PPM1	479	CpG	1261	1261	1261	1144	0.907216495	_0083	case	PPM1479
247	PPM1	501	CpG	1104	1104	1104	862	0.780797101	_0083	case	PPM1501
248	PRDM5	311	CpG	230	230	230	201	0.873913044	_0083	case	PRDM5311
249	SLC17A7	32	CpG	1402	1402	1402	647	0.461483595	_0083	case	SLC17A732
250	SLC17A7	68	CpG	1580	1580	1580	138	0.087341772	_0083	case	SLC17A768
251	SLC17A7	80	CpG	1809	1809	1809	68	0.037589829	_0083	case	SLC17A780
252	SLC17A7	86	CpG	1849	1849	1849	347	0.18766901	_0083	case	SLC17A786
253	SLC17A7	91	CpG	1883	1883	1883	570	0.302708444	_0083	case	SLC17A791
254	SLC17A7	99	CpG	1929	1929	1929	358	0.185588388	_0083	case	SLC17A799
255	SLC17A7	106	CpG	2001	2001	2001	435	0.217391304	_0083	case	SLC17A7106
256	SLC17A7	120	CpG	2126	2126	2125	529	0.248941177	_0083	case	SLC17A7120
257	SLC17A7	132	CpG	2191	2191	2191	531	0.242355089	_0083	case	SLC17A7132
258	SLC17A7	138	CpG	2163	2163	2163	373	0.172445677	_0083	case	SLC17A7138
259	SLC17A7	180	CpG	1842	1842	1842	765	0.415309446	_0083	case	SLC17A7180
260	SLC17A7	183	CpG	1768	1768	1767	344	0.194680249	_0083	case	SLC17A7183
261	SLC17A7	193	CpG	1568	1568	1568	150	0.095663265	_0083	case	SLC17A7193
262	SLC17A7	195	CpG	1554	1554	1554	116	0.074646075	_0083	case	SLC17A7195
263	SLC17A7	202	CpG	1519	1519	1518	242	0.15942029	_0083	case	SLC17A7202
264	SLC17A7	234	CpG	1168	1168	1167	909	0.778920309	_0083	case	SLC17A7234
265	571101	276	CpG	1463	1463	1463	1269	0.867395762	_0108	control	571101276
266	571101	311	CpG	1152	1152	1152	1059	0.919270833	_0108	control	571101311
267	1614625	311	CpG	744	744	744	657	0.883064516	_0108	control	1614625311
268	9078959	145	CpG	1938	1938	1938	1602	0.826625387	_0108	control	9078959145
269	9078959	181	CpG	1788	1788	1788	1407	0.786912752	_0108	control	9078959181
270	9078959	311	CpG	1447	1447	1447	1181	0.816171389	_0108	control	9078959311
271	11293828	311	CpG	1516	1516	1516	617	0.406992084	_0108	control	11293828311
272	11977356	311	CpG	302	302	302	261	0.864238411	_0108	control	11977356311
273	17470325	311	CpG	1133	1133	1132	855	0.755300353	_0108	control	17470325311
276	AHHR2	520	CpG	62	62	62	56	0.903225807	_0108	control	AHHR2520
277	CHD7	311	CpG	1715	1715	1714	1626	0.94865811	_0108	control	CHD7311
278	CHD7	347	CpG	1347	1347	1347	1302	0.966592428	_0108	control	CHD7347
279	DP10	311	CpG	594	594	593	411	0.693086003	_0108	control	DP10311
280	EMTH2	501	CpG	484	484	484	460	0.950413223	_0108	control	EMTH2501
281	EMTH2	620	CpG	429	429	429	348	0.811188811	_0108	control	EMTH2620
282	ITPR1	266	CpG	1397	1397	1397	1293	0.92555476	_0108	control	ITPR1266
283	ITPR1	307	CpG	1640	1640	1640	1582	0.964634146	_0108	control	ITPR1307
284	ITPR1	351	CpG	1562	1562	1562	1489	0.953265045	_0108	control	ITPR1351
285	ITPR1	389	CpG	1525	1525	1525	1268	0.83147541	_0108	control	ITPR1389
286	MAGI	351	CpG	704	704	704	607	0.862215909	_0108	control	MAGI351
287	MAGI	355	CpG	717	717	717	590	0.822873082	_0108	control	MAGI355
288	MAGI	441	CpG	775	775	775	611	0.788387097	_0108	control	MAGI441
289	MAGI	445	CpG	775	775	775	700	0.903225807	_0108	control	MAGI445
290	MAGI	556	CpG	429	429	429	372	0.867132867	_0108	control	MAGI556
301	PRDM5	311	CpG	391	391	391	352	0.900255755	_0108	control	PRDM5311
302	SLC17A7	32	CpG	986	986	984	450	0.457317073	_0108	control	SLC17A732
303	SLC17A7	68	CpG	1080	1080	1080	108	0.1	_0108	control	SLC17A768
305	SLC17A7	86	CpG	1255	1255	1255	268	0.213545817	_0108	control	SLC17A786
306	SLC17A7	91	CpG	1274	1274	1274	388	0.30455259	_0108	control	SLC17A791
307	SLC17A7	99	CpG	1317	1317	1317	286	0.217160213	_0108	control	SLC17A799
308	SLC17A7	106	CpG	1351	1351	1351	254	0.188008882	_0108	control	SLC17A7106
309	SLC17A7	120	CpG	1451	1451	1451	376	0.259131633	_0108	control	SLC17A7120
310	SLC17A7	132	CpG	1453	1453	1453	361	0.24845148	_0108	control	SLC17A7132
311	SLC17A7	138	CpG	1437	1437	1437	251	0.17466945	_0108	control	SLC17A7138
312	SLC17A7	180	CpG	1209	1209	1209	466	0.385442515	_0108	control	SLC17A7180
313	SLC17A7	183	CpG	1159	1159	1159	273	0.235547886	_0108	control	SLC17A7183
314	SLC17A7	193	CpG	1037	1037	1037	103	0.099324976	_0108	control	SLC17A7193
315	SLC17A7	195	CpG	1025	1025	1025	85	0.082926829	_0108	control	SLC17A7195
316	SLC17A7	202	CpG	987	987	987	179	0.181357649	_0108	control	SLC17A7202
317	SLC17A7	234	CpG	778	778	777	637	0.81981982	_0108	control	SLC17A7234
320	1614625	311	CpG	2928	2928	2923	2623	0.89736572	_0161	control	1614625311
321	9078959	145	CpG	4415	4415	4415	3876	0.877916195	_0161	control	9078959145
322	9078959	181	CpG	4267	4267	4267	3107	0.728146239	_0161	control	9078959181
323	9078959	311	CpG	2961	2961	2961	2292	0.774062817	_0161	control	9078959311
324	11293828	311	CpG	1270	1270	1269	477	0.375886525	_0161	control	11293828311
325	11977356	311	CpG	2193	2193	2193	1827	0.833105335	_0161	control	11977356311
326	17470325	311	CpG	676	676	676	469	0.693786982	_0161	control	17470325311
327	AHHR2	484	CpG	420	420	420	147	0.35	_0161	control	AHHR2484
328	AHHR2	518	CpG	340	340	340	261	0.767647059	_0161	control	AHHR2518
329	AHHR2	520	CpG	314	314	313	272	0.869009585	_0161	control	AHHR2520
330	CHD7	311	CpG	4208	4208	4207	4005	0.951984787	_0161	control	CHD7311
331	CHD7	347	CpG	3358	3358	3358	3264	0.972007147	_0161	control	CHD7347
332	DP10	311	CpG	6656	6656	6638	4884	0.735763784	_0161	control	DP10311
333	EMTH2	501	CpG	911	911	911	864	0.948408343	_0161	control	EMTH2501
334	EMTH2	620	CpG	672	672	672	574	0.854166667	_0161	control	EMTH2620
335	ITPR1	266	CpG	2399	2399	2399	2351	0.979991663	_0161	control	ITPR1266
336	ITPR1	307	CpG	2669	2669	2669	2441	0.914574747	_0161	control	ITPR1307
337	ITPR1	351	CpG	2597	2597	2597	2506	0.964959569	_0161	control	ITPR1351
338	ITPR1	389	CpG	2451	2451	2450	1975	0.806122449	_0161	control	ITPR1389
339	MAGI	351	CpG	1162	1162	1162	1016	0.874354561	_0161	control	MAGI351
340	MAGI	355	CpG	1182	1182	1182	936	0.791878173	_0161	control	MAGI355
341	MAGI	441	CpG	1260	1260	1260	1000	0.793650794	_0161	control	MAGI441
342	MAGI	445	CpG	1262	1262	1262	1120	0.88748019	_0161	control	MAGI445
343	MAGI	556	CpG	651	651	651	569	0.874039939	_0161	control	MAGI556
344	NIPAL4	290	CpG	82	82	82	75	0.914634146	_0161	control	NIPAL4290
345	NIPAL4	311	CpG	82	82	82	70	0.853658537	_0161	control	NIPAL4311
346	NIPAL4	347	CpG	99	99	99	77	0.777777778	_0161	control	NIPAL4347
347	NIPAL4	367	CpG	107	107	107	94	0.878504673	_0161	control	NIPAL4367
348	PPM1	335	CpG	330	330	330	294	0.890909091	_0161	control	PPM1335
349	PPM1	405	CpG	368	368	368	275	0.747282609	_0161	control	PPM1405
350	PPM1	447	CpG	318	318	318	261	0.820754717	_0161	control	PPM1447
351	PPM1	476	CpG	263	263	263	244	0.927756654	_0161	control	PPM1476
352	PPM1	479	CpG	259	259	259	226	0.872586873	_0161	control	PPM1479
353	PPM1	501	CpG	235	235	235	179	0.761702128	_0161	control	PPM1501
354	PRDM5	311	CpG	610	610	610	553	0.906557377	_0161	control	PRDM5311
355	SLC17A7	32	CpG	1318	1318	1318	585	0.443854325	_0161	control	SLC17A732
356	SLC17A7	68	CpG	1479	1479	1479	115	0.07775524	_0161	control	SLC17A768
357	SLC17A7	80	CpG	1694	1694	1694	73	0.04309327	_0161	control	SLC17A780
358	SLC17A7	86	CpG	1733	1733	1733	306	0.176572418	_0161	control	SLC17A786
359	SLC17A7	91	CpG	1760	1760	1753	477	0.272104963	_0161	control	SLC17A791
360	SLC17A7	99	CpG	1786	1786	1786	373	0.208846585	_0161	control	SLC17A799
361	SLC17A7	106	CpG	1828	1828	1828	329	0.179978118	_0161	control	SLC17A7106
362	SLC17A7	120	CpG	1931	1931	1931	496	0.25686173	_0161	control	SLC17A7120
363	SLC17A7	132	CpG	1984	1984	1983	418	0.21079173	_0161	control	SLC17A7132
364	SLC17A7	138	CpG	1960	1960	1960	340	0.173469388	_0161	control	SLC17A7138
365	SLC17A7	180	CpG	1688	1688	1688	660	0.390995261	_0161	control	SLC17A7180
366	SLC17A7	183	CpG	1636	1636	1636	341	0.208435208	_0161	control	SLC17A7183
367	SLC17A7	193	CpG	1453	1453	1453	180	0.123881624	_0161	control	SLC17A7193
368	SLC17A7	195	CpG	1426	1426	1426	142	0.099579243	_0161	control	SLC17A7195
369	SLC17A7	202	CpG	1347	1347	1347	250	0.185597624	_0161	control	SLC17A7202
370	SLC17A7	234	CpG	1044	1044	1043	840	0.805369128	_0161	control	SLC17A7234
371	571101	276	CpG	1046	1046	1046	852	0.814531549	_0163	control	571101276
372	571101	311	CpG	814	814	814	781	0.95945946	_0163	control	571101311
373	1614625	311	CpG	859	859	859	784	0.912689174	_0163	control	1614625311
374	9078959	145	CpG	1492	1492	1492	1287	0.862600536	_0163	control	9078959145
375	9078959	181	CpG	1383	1383	1382	1006	0.727930536	_0163	control	9078959181
376	9078959	311	CpG	1149	1149	1149	987	0.859007833	_0163	control	9078959311
377	11293828	311	CpG	1112	1112	1112	321	0.288669065	_0163	control	11293828311
378	11977356	311	CpG	1346	1346	1345	1151	0.855762082	_0163	control	11977356311
379	17470325	311	CpG	723	723	722	591	0.818559557	_0163	control	17470325311
380	AHHR2	484	CpG	371	371	371	118	0.318059299	_0163	control	AHHR2484
381	AHHR2	518	CpG	323	323	323	222	0.687306502	_0163	control	AHHR2518
382	AHHR2	520	CpG	303	303	303	254	0.838283828	_0163	control	AHHR2520
383	CHD7	311	CpG	1289	1289	1289	1229	0.953452289	_0163	control	CHD7311
384	CHD7	347	CpG	1036	1036	1036	1006	0.971042471	_0163	control	CHD7347
385	DP10	311	CpG	634	634	629	462	0.734499205	_0163	control	DP10311
386	ITPR1	266	CpG	6464	6464	6464	6303	0.975092822	_0163	control	ITPR1266
387	ITPR1	307	CpG	7588	7588	7588	7204	0.94939378	_0163	control	ITPR1307
388	ITPR1	351	CpG	7376	7376	7376	7263	0.984680043	_0163	control	ITPR1351
389	ITPR1	389	CpG	7100	7100	7099	6282	0.884913368	_0163	control	ITPR1389
390	MAGI	351	CpG	1253	1253	1252	1138	0.908945687	_0163	control	MAGI351
391	MAGI	355	CpG	1293	1293	1288	1061	0.823757764	_0163	control	MAGI355
392	MAGI	441	CpG	1420	1420	1420	1141	0.803521127	_0163	control	MAGI441
393	MAGI	445	CpG	1428	1428	1428	1300	0.910364146	_0163	control	MAGI445
394	MAGI	556	CpG	812	812	812	714	0.879310345	_0163	control	MAGI556
395	NIPAL4	290	CpG	1015	1015	1015	960	0.945812808	_0163	control	NIPAL4290
396	NIPAL4	311	CpG	1087	1087	1087	987	0.90800368	_0163	control	NIPAL4311
397	NIPAL4	347	CpG	1281	1281	1281	1048	0.818110851	_0163	control	NIPAL4347
398	NIPAL4	367	CpG	1396	1396	1396	1266	0.906876791	_0163	control	NIPAL4367
399	PPM1	335	CpG	2546	2546	2546	2340	0.919088767	_0163	control	PPM1335
400	PPM1	405	CpG	3056	3056	3056	2192	0.717277487	_0163	control	PPM1405
401	PPM1	447	CpG	2608	2608	2608	2180	0.835889571	_0163	control	PPM1447
402	PPM1	476	CpG	2168	2168	2168	2124	0.979704797	_0163	control	PPM1476
403	PPM1	479	CpG	2102	2102	2102	1908	0.907706946	_0163	control	PPM1479
404	PPM1	501	CpG	1932	1932	1932	1481	0.766563147	_0163	control	PPM1501
405	PRDM5	311	CpG	1069	1069	1069	1003	0.938260056	_0163	control	PRDM5311
406	SLC17A7	32	CpG	1408	1408	1407	622	0.442075338	_0163	control	SLC17A732
407	SLC17A7	68	CpG	1567	1567	1567	102	0.065092534	_0163	control	SLC17A768
408	SLC17A7	80	CpG	1826	1826	1826	99	0.054216868	_0163	control	SLC17A780
409	SLC17A7	86	CpG	1855	1855	1854	348	0.187702265	_0163	control	SLC17A786
410	SLC17A7	91	CpG	1896	1896	1896	628	0.331223629	_0163	control	SLC17A791
411	SLC17A7	99	CpG	1928	1928	1928	388	0.201244813	_0163	control	SLC17A799
412	SLC17A7	106	CpG	1992	1992	1992	365	0.183232932	_0163	control	SLC17A7106
413	SLC17A7	120	CpG	2120	2120	2116	510	0.241020794	_0163	control	SLC17A7120
414	SLC17A7	132	CpG	2145	2145	2145	516	0.240559441	_0163	control	SLC17A7132
415	SLC17A7	138	CpG	2131	2131	2131	306	0.143594557	_0163	control	SLC17A7138
416	SLC17A7	180	CpG	1785	1785	1783	806	0.452047112	_0163	control	SLC17A7180
417	SLC17A7	183	CpG	1728	1728	1728	336	0.194444444	_0163	control	SLC17A7183
418	SLC17A7	193	CpG	1548	1548	1548	208	0.134366925	_0163	control	SLC17A7193
419	SLC17A7	195	CpG	1536	1536	1535	140	0.091205212	_0163	control	SLC17A7195
420	SLC17A7	202	CpG	1473	1473	1473	326	0.22131704	_0163	control	SLC17A7202
421	SLC17A7	234	CpG	1107	1107	1107	923	0.833785005	_0163	control	SLC17A7234
422	571101	276	CpG	1138	1138	1134	962	0.848324515	_0179	case	571101276
423	571101	311	CpG	891	891	890	795	0.893258427	_0179	case	571101311
424	1614625	311	CpG	1065	1065	1062	953	0.897363465	_0179	case	1614625311
425	9078959	145	CpG	715	715	715	640	0.895104895	_0179	case	9078959145
426	9078959	181	CpG	694	694	694	626	0.902017291	_0179	case	9078959181
427	9078959	311	CpG	594	594	594	418	0.703703704	_0179	case	9078959311
428	11293828	311	CpG	817	817	817	304	0.372093023	_0179	case	11293828311
429	11977356	311	CpG	684	684	684	594	0.868421053	_0179	case	11977356311
431	AHHR2	484	CpG	248	248	248	70	0.282258065	_0179	case	AHHR2484
432	AHHR2	518	CpG	208	208	208	146	0.701923077	_0179	case	AHHR2518
433	AHHR2	520	CpG	198	198	198	172	0.868686869	_0179	case	AHHR2520
434	CHD7	311	CpG	1040	1040	1039	994	0.956689124	_0179	case	CHD7311
435	CHD7	347	CpG	833	833	833	802	0.962785114	_0179	case	CHD7347
436	DP10	311	CpG	953	953	950	715	0.752631579	_0179	case	DP10311
437	EMTH2	501	CpG	274	274	274	262	0.95620438	_0179	case	EMTH2501
438	EMTH2	620	CpG	218	218	119	99	0.831932773	_0179	case	EMTH2620
439	ITPR1	266	CpG	2453	2453	2453	2286	0.931920098	_0179	case	ITPR1266
440	ITPR1	307	CpG	2959	2959	2956	2773	0.938092016	_0179	case	ITPR1307
441	ITPR1	351	CpG	2833	2833	2831	2664	0.941010244	_0179	case	ITPR1351
442	ITPR1	389	CpG	2777	2777	2776	2210	0.79610951	_0179	case	ITPR1389
443	MAGI	351	CpG	248	248	248	202	0.814516129	_0179	case	MAGI351
444	MAGI	355	CpG	248	248	248	194	0.782258065	_0179	case	MAGI355
445	MAGI	441	CpG	268	268	268	229	0.854477612	_0179	case	MAGI441
446	MAGI	445	CpG	268	268	268	226	0.843283582	_0179	case	MAGI445
447	MAGI	556	CpG	141	141	141	121	0.858156028	_0179	case	MAGI556
448	NIPAL4	290	CpG	834	834	833	776	0.931572629	_0179	case	NIPAL4290
449	NIPAL4	311	CpG	879	879	879	763	0.868031854	_0179	case	NIPAL4311
450	NIPAL4	347	CpG	1069	1069	1068	916	0.857677903	_0179	case	NIPAL4347
451	NIPAL4	367	CpG	1162	1162	1162	1014	0.872633391	_0179	case	NIPAL4367
452	PPM1	335	CpG	1079	1079	1079	1012	0.937905468	_0179	case	PPM1335
453	PPM1	405	CpG	1312	1312	1312	1033	0.787347561	_0179	case	PPM1405
454	PPM1	447	CpG	1145	1145	1145	991	0.865502183	_0179	case	PPM1447
455	PPM1	476	CpG	950	950	949	904	0.952581665	_0179	case	PPM1476
456	PPM1	479	CpG	929	929	929	870	0.93649085	_0179	case	PPM1479
457	PPM1	501	CpG	815	815	815	674	0.826993865	_0179	case	PPM1501
459	SLC17A7	32	CpG	1205	1205	1204	569	0.472591362	_0179	case	SLC17A732
460	SLC17A7	68	CpG	1346	1346	1346	86	0.063893016	_0179	case	SLC17A768
461	SLC17A7	80	CpG	1535	1535	1535	108	0.070358306	_0179	case	SLC17A780
462	SLC17A7	86	CpG	1579	1579	1579	329	0.208359721	_0179	case	SLC17A786
463	SLC17A7	91	CpG	1602	1602	1602	615	0.383895131	_0179	case	SLC17A791
464	SLC17A7	99	CpG	1630	1630	1630	468	0.287116564	_0179	case	SLC17A799
465	SLC17A7	106	CpG	1671	1671	1671	415	0.248354279	_0179	case	SLC17A7106
466	SLC17A7	120	CpG	1772	1772	1772	496	0.279909707	_0179	case	SLC17A7120
467	SLC17A7	132	CpG	1808	1808	1808	545	0.301438053	_0179	case	SLC17A7132
468	SLC17A7	138	CpG	1786	1786	1786	351	0.196528555	_0179	case	SLC17A7138
469	SLC17A7	180	CpG	1496	1496	1496	773	0.51671123	_0179	case	SLC17A7180
470	SLC17A7	183	CpG	1439	1439	1439	382	0.265462127	_0179	case	SLC17A7183
471	SLC17A7	193	CpG	1264	1264	1264	278	0.219936709	_0179	case	SLC17A7193
472	SLC17A7	195	CpG	1239	1239	1239	129	0.104116223	_0179	case	SLC17A7195
473	SLC17A7	202	CpG	1167	1167	1165	312	0.267811159	_0179	case	SLC17A7202
474	SLC17A7	234	CpG	964	964	964	847	0.878630705	_0179	case	SLC17A7234
475	571101	276	CpG	785	785	782	666	0.851662404	_0193	control	571101276
476	571101	311	CpG	636	636	634	585	0.922712934	_0193	control	571101311
477	1614625	311	CpG	6089	6089	6081	5482	0.901496464	_0193	control	1614625311
478	9078959	145	CpG	934	934	934	797	0.853319058	_0193	control	9078959145
479	9078959	181	CpG	880	880	880	700	0.795454546	_0193	control	9078959181
480	9078959	311	CpG	726	726	726	619	0.85261708	_0193	control	9078959311
481	11293828	311	CpG	320	320	319	114	0.357366771	_0193	control	11293828311
482	11977356	311	CpG	458	458	458	404	0.88209607	_0193	control	11977356311
483	17470325	311	CpG	373	373	373	301	0.806970509	_0193	control	17470325311
484	CHD7	311	CpG	244	244	244	233	0.954918033	_0193	control	CHD7311
485	CHD7	347	CpG	202	202	202	200	0.99009901	_0193	control	CHD7347
486	DP10	311	CpG	418	418	417	313	0.75059952	_0193	control	DP10311
487	EMTH2	501	CpG	396	396	396	384	0.96969697	_0193	control	EMTH2501
488	EMTH2	620	CpG	304	304	304	262	0.861842105	_0193	control	EMTH2620
493	MAGI	351	CpG	200	200	200	179	0.895	_0193	control	MAGI351
494	MAGI	355	CpG	201	201	201	164	0.815920398	_0193	control	MAGI355
495	MAGI	441	CpG	219	219	219	189	0.863013699	_0193	control	MAGI441
496	MAGI	445	CpG	221	221	221	197	0.891402715	_0193	control	MAGI445
497	MAGI	556	CpG	123	123	123	85	0.691056911	_0193	control	MAGI556
498	NIPAL4	290	CpG	278	278	278	251	0.902877698	_0193	control	NIPAL4290
499	NIPAL4	311	CpG	312	312	312	269	0.862179487	_0193	control	NIPAL4311
500	NIPAL4	347	CpG	388	388	388	321	0.827319588	_0193	control	NIPAL4347
501	NIPAL4	367	CpG	411	411	411	353	0.858880779	_0193	control	NIPAL4367
502	PPM1	335	CpG	516	516	516	474	0.918604651	_0193	control	PPM1335
503	PPM1	405	CpG	624	624	624	464	0.743589744	_0193	control	PPM1405
504	PPM1	447	CpG	554	554	554	477	0.86101083	_0193	control	PPM1447
505	PPM1	476	CpG	465	465	465	440	0.946236559	_0193	control	PPM1476
506	PPM1	479	CpG	448	448	448	387	0.863839286	_0193	control	PPM1479
507	PPM1	501	CpG	374	374	374	308	0.823529412	_0193	control	PPM1501
509	SLC17A7	32	CpG	414	414	414	202	0.487922705	_0193	control	SLC17A732
512	SLC17A7	86	CpG	553	553	553	119	0.215189873	_0193	control	SLC17A786
513	SLC17A7	91	CpG	560	560	560	196	0.35	_0193	control	SLC17A791
514	SLC17A7	99	CpG	577	577	577	122	0.211438475	_0193	control	SLC17A799
515	SLC17A7	106	CpG	603	603	603	110	0.182421227	_0193	control	SLC17A7106
516	SLC17A7	120	CpG	653	653	653	131	0.200612557	_0193	control	SLC17A7120
517	SLC17A7	132	CpG	658	658	658	153	0.232522796	_0193	control	SLC17A7132
518	SLC17A7	138	CpG	640	640	640	81	0.1265625	_0193	control	SLC17A7138
519	SLC17A7	180	CpG	538	538	538	219	0.407063197	_0193	control	SLC17A7180
520	SLC17A7	183	CpG	521	521	521	99	0.190019194	_0193	control	SLC17A7183
523	SLC17A7	202	CpG	449	449	449	77	0.171492205	_0193	control	SLC17A7202
524	SLC17A7	234	CpG	367	367	366	304	0.830601093	_0193	control	SLC17A7234
525	571101	276	CpG	1173	1173	1173	1013	0.863597613	_0207	control	571101276
526	571101	311	CpG	898	898	897	850	0.947603122	_0207	control	571101311
527	1614625	311	CpG	33583	33583	33502	29978	0.89481225	_0207	control	1614625311
528	9078959	145	CpG	3190	3190	3190	2726	0.854545455	_0207	control	9078959145
529	9078959	181	CpG	3004	3004	3003	2245	0.747585748	_0207	control	9078959181
530	9078959	311	CpG	2127	2127	2127	1730	0.813352139	_0207	control	9078959311
531	11293828	311	CpG	853	853	853	293	0.343493552	_0207	control	11293828311
533	17470325	311	CpG	478	478	477	334	0.700209644	_0207	control	17470325311
534	AHHR2	484	CpG	298	298	297	88	0.296296296	_0207	control	AHHR2484
535	AHHR2	518	CpG	240	240	240	167	0.695833333	_0207	control	AHHR2518
536	AHHR2	520	CpG	232	232	232	200	0.862068966	_0207	control	AHHR2520
537	CHD7	311	CpG	715	715	715	681	0.952447552	_0207	control	CHD7311
538	CHD7	347	CpG	568	568	568	549	0.966549296	_0207	control	CHD7347
539	DP10	311	CpG	753	753	752	546	0.72606383	_0207	control	DP10311
540	EMTH2	501	CpG	571	571	571	548	0.95971979	_0207	control	EMTH2501
541	EMTH2	620	CpG	460	460	458	388	0.847161572	_0207	control	EMTH2620
542	ITPR1	266	CpG	1907	1907	1907	1819	0.953854221	_0207	control	ITPR1266
543	ITPR1	307	CpG	2129	2129	2129	2067	0.970878347	_0207	control	ITPR1307
544	ITPR1	351	CpG	2118	2118	2117	1992	0.94095418	_0207	control	ITPR1351
545	ITPR1	389	CpG	1978	1978	1977	1676	0.847749115	_0207	control	ITPR1389
546	MAGI	351	CpG	456	456	456	400	0.877192983	_0207	control	MAGI351
547	MAGI	355	CpG	458	458	458	398	0.868995633	_0207	control	MAGI355
548	MAGI	441	CpG	505	505	494	362	0.732793522	_0207	control	MAGI441
549	MAGI	445	CpG	501	501	501	397	0.79241517	_0207	control	MAGI445
550	MAGI	556	CpG	260	260	260	253	0.973076923	_0207	control	MAGI556
555	PPM1	335	CpG	1138	1138	1134	1041	0.917989418	_0207	control	PPM1335
556	PPM1	405	CpG	1337	1337	1337	1024	0.765893792	_0207	control	PPM1405
557	PPM1	447	CpG	1111	1111	1111	955	0.859585959	_0207	control	PPM1447
558	PPM1	476	CpG	930	930	930	876	0.941935484	_0207	control	PPM1476
559	PPM1	479	CpG	903	903	903	815	0.902547065	_0207	control	PPM1479
560	PPM1	501	CpG	803	803	803	624	0.777085928	_0207	control	PPM1501
561	PRDM5	311	CpG	271	271	271	244	0.900369004	_0207	control	PRDM5311
562	SLC17A7	32	CpG	753	753	753	328	0.43559097	_0207	control	SLC17A732
563	SLC17A7	68	CpG	837	837	837	60	0.071684588	_0207	control	SLC17A768
564	SLC17A7	80	CpG	953	953	953	66	0.069254984	_0207	control	SLC17A780
565	SLC17A7	86	CpG	981	981	981	138	0.140672783	_0207	control	SLC17A786
566	SLC17A7	91	CpG	992	992	992	296	0.298387097	_0207	control	SLC17A791
567	SLC17A7	99	CpG	1016	1016	1016	214	0.210629921	_0207	control	SLC17A799
568	SLC17A7	106	CpG	1065	1065	1065	174	0.163380282	_0207	control	SLC17A7106
569	SLC17A7	120	CpG	1154	1154	1154	250	0.216637782	_0207	control	SLC17A7120
570	SLC17A7	132	CpG	1165	1165	1165	230	0.197424893	_0207	control	SLC17A7132
571	SLC17A7	138	CpG	1167	1167	1167	156	0.133676093	_0207	control	SLC17A7138
572	SLC17A7	180	CpG	983	983	981	374	0.381243629	_0207	control	SLC17A7180
573	SLC17A7	183	CpG	949	949	949	174	0.183350896	_0207	control	SLC17A7183
574	SLC17A7	193	CpG	862	862	862	88	0.102088167	_0207	control	SLC17A7193
575	SLC17A7	195	CpG	850	850	850	64	0.075294118	_0207	control	SLC17A7195
576	SLC17A7	202	CpG	811	811	811	144	0.17755857	_0207	control	SLC17A7202
577	SLC17A7	234	CpG	573	573	573	474	0.827225131	_0207	control	SLC17A7234
578	571101	276	CpG	1425	1425	1425	1291	0.905964912	_0209	control	571101276
579	571101	311	CpG	1154	1154	1154	986	0.854419411	_0209	control	571101311
580	1614625	311	CpG	768	768	767	705	0.91916558	_0209	control	1614625311
581	9078959	145	CpG	1272	1272	1272	1156	0.908805031	_0209	control	9078959145
582	9078959	181	CpG	1180	1180	1180	899	0.761864407	_0209	control	9078959181
583	9078959	311	CpG	904	904	904	807	0.892699115	_0209	control	9078959311
584	11293828	311	CpG	443	443	443	196	0.442437923	_0209	control	11293828311
585	11977356	311	CpG	399	399	399	362	0.90726817	_0209	control	11977356311
586	17470325	311	CpG	530	530	530	457	0.862264151	_0209	control	17470325311
588	AHHR2	518	CpG	85	85	85	70	0.823529412	_0209	control	AHHR2518
589	AHHR2	520	CpG	79	79	79	67	0.848101266	_0209	control	AHHR2520
590	CHD7	311	CpG	666	666	666	647	0.971471472	_0209	control	CHD7311
591	CHD7	347	CpG	536	536	536	513	0.957089552	_0209	control	CHD7347
592	DP10	311	CpG	811	811	810	597	0.737037037	_0209	control	DP10311
593	EMTH2	501	CpG	233	233	233	229	0.982832618	_0209	control	EMTH2501
594	EMTH2	620	CpG	184	184	184	155	0.842391304	_0209	control	EMTH2620
595	ITPR1	266	CpG	2310	2310	2310	2237	0.968398268	_0209	control	ITPR1266
596	ITPR1	307	CpG	2662	2662	2662	2589	0.97257701	_0209	control	ITPR1307
597	ITPR1	351	CpG	2585	2585	2584	2443	0.945433437	_0209	control	ITPR1351
598	ITPR1	389	CpG	2427	2427	2427	2180	0.898228265	_0209	control	ITPR1389
599	MAGI	351	CpG	764	764	764	692	0.905759162	_0209	control	MAGI351
600	MAGI	355	CpG	784	784	784	637	0.8125	_0209	control	MAGI355
601	MAGI	441	CpG	856	856	853	759	0.889800703	_0209	control	MAGI441
602	MAGI	445	CpG	863	863	863	786	0.910776362	_0209	control	MAGI445
603	MAGI	556	CpG	480	480	480	431	0.897916667	_0209	control	MAGI556
604	NIPAL4	290	CpG	223	223	223	210	0.941704036	_0209	control	NIPAL4290
605	NIPAL4	311	CpG	237	237	237	207	0.873417722	_0209	control	NIPAL4311
606	NIPAL4	347	CpG	288	288	288	240	0.833333333	_0209	control	NIPAL4347
607	NIPAL4	367	CpG	300	300	300	279	0.93	_0209	control	NIPAL4367
608	PPM1	335	CpG	274	274	274	259	0.945255475	_0209	control	PPM1335
609	PPM1	405	CpG	321	321	321	246	0.76635514	_0209	control	PPM1405
610	PPM1	447	CpG	281	281	281	250	0.889679715	_0209	control	PPM1447
611	PPM1	476	CpG	228	228	228	223	0.978070175	_0209	control	PPM1476
612	PPM1	479	CpG	224	224	224	217	0.96875	_0209	control	PPM1479
613	PPM1	501	CpG	202	202	202	163	0.806930693	_0209	control	PPM1501
614	PRDM5	311	CpG	206	206	206	195	0.946601942	_0209	control	PRDM5311
615	SLC17A7	32	CpG	996	996	996	438	0.439759036	_0209	control	SLC17A732
616	SLC17A7	68	CpG	1096	1096	1096	96	0.087591241	_0209	control	SLC17A768
617	SLC17A7	80	CpG	1238	1238	1238	63	0.05088853	_0209	control	SLC17A780
618	SLC17A7	86	CpG	1271	1271	1271	265	0.208497246	_0209	control	SLC17A786
619	SLC17A7	91	CpG	1287	1287	1287	365	0.283605284	_0209	control	SLC17A791
620	SLC17A7	99	CpG	1329	1329	1329	353	0.265613243	_0209	control	SLC17A799
621	SLC17A7	106	CpG	1356	1356	1355	311	0.229520295	_0209	control	SLC17A7106
622	SLC17A7	120	CpG	1453	1453	1453	471	0.324156917	_0209	control	SLC17A7120
623	SLC17A7	132	CpG	1482	1482	1482	420	0.28340081	_0209	control	SLC17A7132
624	SLC17A7	138	CpG	1466	1466	1466	282	0.192360164	_0209	control	SLC17A7138
625	SLC17A7	180	CpG	1231	1231	1230	536	0.435772358	_0209	control	SLC17A7180
626	SLC17A7	183	CpG	1178	1178	1178	262	0.222410866	_0209	control	SLC17A7183
627	SLC17A7	193	CpG	1043	1043	1043	106	0.101629914	_0209	control	SLC17A7193
628	SLC17A7	195	CpG	1028	1028	1028	111	0.107976654	_0209	control	SLC17A7195
629	SLC17A7	202	CpG	985	985	985	159	0.16142132	_0209	control	SLC17A7202
630	SLC17A7	234	CpG	784	784	784	617	0.786989796	_0209	control	SLC17A7234
632	571101	276	CpG	1283	1283	1274	1072	0.84144427	_0215	case	571101276
633	571101	311	CpG	1034	1034	1029	967	0.939747328	_0215	case	571101311
635	9078959	145	CpG	1765	1765	1765	1529	0.866288952	_0215	case	9078959145
636	9078959	181	CpG	1588	1588	1588	1203	0.757556675	_0215	case	9078959181
637	9078959	311	CpG	1181	1181	1181	1014	0.858594412	_0215	case	9078959311
638	11293828	311	CpG	728	728	728	310	0.425824176	_0215	case	11293828311
639	11977356	311	CpG	226	226	226	186	0.82300885	_0215	case	11977356311
640	17470325	311	CpG	1541	1541	1540	1364	0.885714286	_0215	case	17470325311
641	AHHR2	484	CpG	251	251	251	71	0.282868526	_0215	case	AHHR2484
642	AHHR2	518	CpG	220	220	220	158	0.718181818	_0215	case	AHHR2518
643	AHHR2	520	CpG	212	212	212	181	0.853773585	_0215	case	AHHR2520
644	CHD7	311	CpG	910	910	910	860	0.945054945	_0215	case	CHD7311
645	CHD7	347	CpG	734	734	734	710	0.967302452	_0215	case	CHD7347
646	DP10	311	CpG	920	920	916	653	0.712882096	_0215	case	DP10311
647	EMTH2	501	CpG	416	416	415	399	0.961445783	_0215	case	EMTH2501
648	EMTH2	620	CpG	324	324	324	278	0.858024691	_0215	case	EMTH2620
653	MAGI	351	CpG	516	516	516	450	0.872093023	_0215	case	MAGI351
654	MAGI	355	CpG	537	537	532	429	0.806390977	_0215	case	MAGI355
655	MAGI	441	CpG	587	587	586	482	0.822525597	_0215	case	MAGI441
656	MAGI	445	CpG	587	587	587	508	0.865417377	_0215	case	MAGI445
657	MAGI	556	CpG	311	311	311	281	0.903536978	_0215	case	MAGI556
662	PPM1	335	CpG	1380	1380	1380	1291	0.935507246	_0215	case	PPM1335
663	PPM1	405	CpG	1670	1670	1670	1293	0.774251497	_0215	case	PPM1405
664	PPM1	447	CpG	1445	1445	1445	1206	0.834602076	_0215	case	PPM1447
665	PPM1	476	CpG	1159	1159	1159	1109	0.956859362	_0215	case	PPM1476
666	PPM1	479	CpG	1132	1132	1132	1041	0.919611307	_0215	case	PPM1479
667	PPM1	501	CpG	989	989	989	777	0.785642063	_0215	case	PPM1501
668	PRDM5	311	CpG	262	262	262	239	0.912213741	_0215	case	PRDM5311
669	SLC17A7	32	CpG	663	663	663	291	0.438914027	_0215	case	SLC17A732
670	SLC17A7	68	CpG	752	752	747	63	0.084337349	_0215	case	SLC17A768
672	SLC17A7	86	CpG	884	884	884	161	0.182126697	_0215	case	SLC17A786
673	SLC17A7	91	CpG	906	906	903	242	0.26799557	_0215	case	SLC17A791
674	SLC17A7	99	CpG	939	939	939	207	0.220447284	_0215	case	SLC17A799
675	SLC17A7	106	CpG	968	968	968	174	0.179752066	_0215	case	SLC17A7106
676	SLC17A7	120	CpG	1031	1031	1031	256	0.248302619	_0215	case	SLC17A7120
677	SLC17A7	132	CpG	1040	1040	1040	251	0.241346154	_0215	case	SLC17A7132
678	SLC17A7	138	CpG	1025	1025	1025	125	0.12195122	_0215	case	SLC17A7138
679	SLC17A7	180	CpG	904	904	903	383	0.42414175	_0215	case	SLC17A7180
680	SLC17A7	183	CpG	874	874	874	161	0.184210526	_0215	case	SLC17A7183
681	SLC17A7	193	CpG	769	769	769	106	0.137841352	_0215	case	SLC17A7193
682	SLC17A7	195	CpG	752	752	752	71	0.094414894	_0215	case	SLC17A7195
683	SLC17A7	202	CpG	730	730	730	134	0.183561644	_0215	case	SLC17A7202
684	SLC17A7	234	CpG	567	567	567	451	0.795414462	_0215	case	SLC17A7234
685	571101	276	CpG	1197	1197	1196	1013	0.846989967	_0235	control	571101276
686	571101	311	CpG	926	926	926	845	0.912526998	_0235	control	571101311
687	1614625	311	CpG	759	759	759	688	0.906455863	_0235	control	1614625311
688	9078959	145	CpG	2355	2355	2355	2017	0.856475584	_0235	control	9078959145
689	9078959	181	CpG	2171	2171	2171	1699	0.782588669	_0235	control	9078959181
690	9078959	311	CpG	1684	1684	1684	1427	0.847387173	_0235	control	9078959311
691	11293828	311	CpG	1783	1783	1782	793	0.445005612	_0235	control	11293828311
692	11977356	311	CpG	929	929	929	768	0.826695371	_0235	control	11977356311
693	17470325	311	CpG	987	987	987	831	0.841945289	_0235	control	17470325311
694	AHHR2	484	CpG	349	349	349	119	0.340974212	_0235	control	AHHR2484
695	AHHR2	518	CpG	292	292	292	219	0.75	_0235	control	AHHR2518
696	AHHR2	520	CpG	272	272	272	236	0.867647059	_0235	control	AHHR2520
697	CHD7	311	CpG	2318	2318	2318	2189	0.944348576	_0235	control	CHD7311
698	CHD7	347	CpG	1799	1799	1799	1757	0.976653697	_0235	control	CHD7347
699	DP10	311	CpG	1656	1656	1650	1184	0.717575758	_0235	control	DP10311
702	ITPR1	266	CpG	1650	1650	1650	1545	0.936363636	_0235	control	ITPR1266
703	ITPR1	307	CpG	1934	1934	1934	1868	0.965873837	_0235	control	ITPR1307
704	ITPR1	351	CpG	1889	1889	1889	1816	0.961355214	_0235	control	ITPR1351
705	ITPR1	389	CpG	1819	1819	1819	1579	0.868059373	_0235	control	ITPR1389
706	MAGI	351	CpG	1281	1281	1281	1121	0.87509758	_0235	control	MAGI351
707	MAGI	355	CpG	1314	1314	1314	1084	0.824961948	_0235	control	MAGI355
708	MAGI	441	CpG	1408	1408	1406	1145	0.814366999	_0235	control	MAGI441
709	MAGI	445	CpG	1424	1424	1422	1283	0.902250352	_0235	control	MAGI445
710	MAGI	556	CpG	769	769	768	698	0.908854167	_0235	control	MAGI556
711	NIPAL4	290	CpG	516	516	516	492	0.953488372	_0235	control	NIPAL4290
712	NIPAL4	311	CpG	548	548	548	491	0.895985402	_0235	control	NIPAL4311
713	NIPAL4	347	CpG	649	649	649	560	0.862865948	_0235	control	NIPAL4347
714	NIPAL4	367	CpG	703	703	703	590	0.839260313	_0235	control	NIPAL4367
716	PPM1	335	CpG	2826	2826	2826	2618	0.926397735	_0235	control	PPM1335
717	PPM1	405	CpG	3399	3399	3399	2650	0.779641071	_0235	control	PPM1405
718	PPM1	447	CpG	2928	2928	2928	2568	0.87704918	_0235	control	PPM1447
719	PPM1	476	CpG	2424	2424	2424	2296	0.94719472	_0235	control	PPM1476
720	PPM1	479	CpG	2365	2365	2365	2171	0.917970402	_0235	control	PPM1479
721	PPM1	501	CpG	2116	2116	2116	1723	0.814272212	_0235	control	PPM1501
722	PRDM5	311	CpG	503	503	503	468	0.930417495	_0235	control	PRDM5311
723	SLC17A7	32	CpG	2194	2194	2194	1020	0.464904284	_0235	control	SLC17A732
724	SLC17A7	68	CpG	2425	2425	2425	270	0.111340206	_0235	control	SLC17A768
725	SLC17A7	80	CpG	2761	2761	2761	177	0.064107208	_0235	control	SLC17A780
726	SLC17A7	86	CpG	2821	2821	2821	650	0.230414747	_0235	control	SLC17A786
727	SLC17A7	91	CpG	2865	2865	2865	1016	0.354624782	_0235	control	SLC17A791
728	SLC17A7	99	CpG	2908	2908	2907	794	0.273133815	_0235	control	SLC17A799
729	SLC17A7	106	CpG	2966	2966	2966	628	0.211732974	_0235	control	SLC17A7106
730	SLC17A7	120	CpG	3188	3188	3188	822	0.257841907	_0235	control	SLC17A7120
731	SLC17A7	132	CpG	3249	3249	3249	821	0.252693136	_0235	control	SLC17A7132
732	SLC17A7	138	CpG	3249	3249	3249	582	0.179132041	_0235	control	SLC17A7138
733	SLC17A7	180	CpG	2732	2732	2732	1192	0.436310395	_0235	control	SLC17A7180
734	SLC17A7	183	CpG	2655	2655	2655	527	0.198493409	_0235	control	SLC17A7183
735	SLC17A7	193	CpG	2333	2333	2333	372	0.15945135	_0235	control	SLC17A7193
736	SLC17A7	195	CpG	2298	2298	2298	232	0.100957354	_0235	control	SLC17A7195
737	SLC17A7	202	CpG	2221	2221	2221	473	0.212967132	_0235	control	SLC17A7202
738	SLC17A7	234	CpG	1704	1704	1703	1466	0.860833823	_0235	control	SLC17A7234
741	1614625	311	CpG	1736	1736	1735	1543	0.889337176	_0272	control	1614625311
747	11977356	311	CpG	1266	1266	1265	1049	0.829249012	_0272	control	11977356311
748	17470325	311	CpG	2206	2206	2205	1659	0.752380952	_0272	control	17470325311
749	AHHR2	484	CpG	287	287	287	86	0.299651568	_0272	control	AHHR2484
750	AHHR2	518	CpG	235	235	235	188	0.8	_0272	control	AHHR2518
751	AHHR2	520	CpG	223	223	223	201	0.901345292	_0272	control	AHHR2520
752	CHD7	311	CpG	1716	1716	1716	1633	0.951631702	_0272	control	CHD7311
753	CHD7	347	CpG	1429	1429	1429	1390	0.972708188	_0272	control	CHD7347
754	DP10	311	CpG	746	746	744	526	0.706989247	_0272	control	DP10311
755	EMTH2	501	CpG	355	355	355	340	0.957746479	_0272	control	EMTH2501
756	EMTH2	620	CpG	302	302	302	242	0.801324503	_0272	control	EMTH2620
757	ITPR1	266	CpG	3383	3383	3382	3203	0.947072738	_0272	control	ITPR1266
758	ITPR1	307	CpG	3886	3886	3886	3707	0.953937211	_0272	control	ITPR1307
759	ITPR1	351	CpG	3741	3741	3741	3542	0.946805667	_0272	control	ITPR1351
760	ITPR1	389	CpG	3578	3578	3578	2997	0.837618781	_0272	control	ITPR1389
766	NIPAL4	290	CpG	2569	2569	2567	2365	0.921308921	_0272	control	NIPAL4290
767	NIPAL4	311	CpG	2758	2758	2758	2399	0.869833213	_0272	control	NIPAL4311
768	NIPAL4	347	CpG	3299	3299	3299	2787	0.844801455	_0272	control	NIPAL4347
769	NIPAL4	367	CpG	3485	3485	3484	3069	0.880884041	_0272	control	NIPAL4367
771	PPM1	335	CpG	1370	1370	1370	1265	0.923357664	_0272	control	PPM1335
772	PPM1	405	CpG	1633	1633	1633	1200	0.734843846	_0272	control	PPM1405
773	PPM1	447	CpG	1419	1419	1419	1194	0.841437632	_0272	control	PPM1447
774	PPM1	476	CpG	1178	1178	1177	1097	0.932030586	_0272	control	PPM1476
775	PPM1	479	CpG	1138	1138	1138	1037	0.911247803	_0272	control	PPM1479
776	PPM1	501	CpG	1028	1028	1028	768	0.747081712	_0272	control	PPM1501
777	PRDM5	311	CpG	685	685	685	618	0.902189781	_0272	control	PRDM5311
778	SLC17A7	32	CpG	847	847	847	386	0.455726092	_0272	control	SLC17A732
779	SLC17A7	68	CpG	928	928	928	94	0.101293103	_0272	control	SLC17A768
780	SLC17A7	80	CpG	1084	1084	1084	76	0.070110701	_0272	control	SLC17A780
781	SLC17A7	86	CpG	1115	1115	1115	217	0.194618834	_0272	control	SLC17A786
782	SLC17A7	91	CpG	1133	1133	1132	353	0.311837456	_0272	control	SLC17A791
783	SLC17A7	99	CpG	1140	1140	1140	308	0.270175439	_0272	control	SLC17A799
784	SLC17A7	106	CpG	1176	1176	1176	184	0.156462585	_0272	control	SLC17A7106
785	SLC17A7	120	CpG	1250	1250	1250	307	0.2456	_0272	control	SLC17A7120
786	SLC17A7	132	CpG	1285	1285	1285	348	0.270817121	_0272	control	SLC17A7132
787	SLC17A7	138	CpG	1276	1276	1276	208	0.163009404	_0272	control	SLC17A7138
788	SLC17A7	180	CpG	1064	1064	1064	432	0.406015038	_0272	control	SLC17A7180
789	SLC17A7	183	CpG	1031	1031	1030	189	0.183495146	_0272	control	SLC17A7183
790	SLC17A7	193	CpG	905	905	905	97	0.10718232	_0272	control	SLC17A7193
791	SLC17A7	195	CpG	893	893	893	94	0.105263158	_0272	control	SLC17A7195
792	SLC17A7	202	CpG	865	865	864	154	0.178240741	_0272	control	SLC17A7202
793	SLC17A7	234	CpG	646	646	646	555	0.859133127	_0272	control	SLC17A7234
795	571101	276	CpG	1331	1331	1331	1167	0.876784373	_0287	case	571101276
796	571101	311	CpG	1025	1025	1023	936	0.914956012	_0287	case	571101311
797	1614625	311	CpG	1741	1741	1739	1579	0.9079931	_0287	case	1614625311
798	9078959	145	CpG	2353	2353	2353	2004	0.851678708	_0287	case	9078959145
799	9078959	181	CpG	2223	2223	2223	1695	0.762483131	_0287	case	9078959181
800	9078959	311	CpG	1547	1547	1547	1314	0.849385908	_0287	case	9078959311
801	11293828	311	CpG	1499	1499	1498	673	0.449265688	_0287	case	11293828311
802	11977356	311	CpG	1470	1470	1470	1298	0.882993197	_0287	case	11977356311
803	17470325	311	CpG	1877	1877	1876	1430	0.762260128	_0287	case	17470325311
805	AHHR2	518	CpG	173	173	173	109	0.630057804	_0287	case	AHHR2518
806	AHHR2	520	CpG	168	168	167	135	0.808383234	_0287	case	AHHR2520
807	CHD7	311	CpG	1847	1847	1846	1781	0.964788732	_0287	case	CHD7311
808	CHD7	347	CpG	1469	1469	1469	1428	0.972089857	_0287	case	CHD7347
809	DP10	311	CpG	2183	2183	2176	1643	0.755055147	_0287	case	DP10311
810	EMTH2	501	CpG	874	874	874	848	0.970251716	_0287	case	EMTH2501
811	EMTH2	620	CpG	628	628	627	500	0.797448166	_0287	case	EMTH2620
812	ITPR1	266	CpG	2651	2651	2651	2531	0.954734063	_0287	case	ITPR1266
813	ITPR1	307	CpG	2969	2969	2969	2829	0.952846076	_0287	case	ITPR1307
814	ITPR1	351	CpG	2936	2936	2935	2814	0.958773424	_0287	case	ITPR1351
815	ITPR1	389	CpG	2745	2745	2745	2393	0.871766849	_0287	case	ITPR1389
816	MAGI	351	CpG	313	313	313	265	0.846645367	_0287	case	MAGI351
817	MAGI	355	CpG	314	314	307	242	0.788273616	_0287	case	MAGI355
818	MAGI	441	CpG	343	343	343	279	0.813411079	_0287	case	MAGI441
819	MAGI	445	CpG	342	342	342	294	0.859649123	_0287	case	MAGI445
820	MAGI	556	CpG	193	193	192	174	0.90625	_0287	case	MAGI556
821	NIPAL4	290	CpG	405	405	405	375	0.925925926	_0287	case	NIPAL4290
822	NIPAL4	311	CpG	433	433	433	374	0.86374134	_0287	case	NIPAL4311
823	NIPAL4	347	CpG	500	500	500	414	0.828	_0287	case	NIPAL4347
824	NIPAL4	367	CpG	519	519	519	449	0.865125241	_0287	case	NIPAL4367
825	PPM1	335	CpG	3684	3684	3678	3424	0.930940729	_0287	case	PPM1335
826	PPM1	405	CpG	4376	4376	4376	3339	0.763025594	_0287	case	PPM1405
827	PPM1	447	CpG	3748	3748	3747	3241	0.864958634	_0287	case	PPM1447
828	PPM1	476	CpG	3056	3056	3056	2876	0.941099476	_0287	case	PPM1476
829	PPM1	479	CpG	2988	2988	2986	2723	0.911922304	_0287	case	PPM1479
830	PPM1	501	CpG	2605	2605	2603	1998	0.767575874	_0287	case	PPM1501
831	PRDM5	311	CpG	1302	1302	1302	1191	0.914746544	_0287	case	PRDM5311
832	SLC17A7	32	CpG	890	890	889	438	0.492688414	_0287	case	SLC17A732
833	SLC17A7	68	CpG	996	996	996	107	0.107429719	_0287	case	SLC17A768
834	SLC17A7	80	CpG	1122	1122	1122	78	0.069518717	_0287	case	SLC17A780
835	SLC17A7	86	CpG	1148	1148	1148	210	0.182926829	_0287	case	SLC17A786
836	SLC17A7	91	CpG	1174	1174	1174	395	0.336456559	_0287	case	SLC17A791
837	SLC17A7	99	CpG	1197	1197	1197	275	0.229741019	_0287	case	SLC17A799
838	SLC17A7	106	CpG	1227	1227	1227	196	0.159739201	_0287	case	SLC17A7106
839	SLC17A7	120	CpG	1312	1312	1312	363	0.276676829	_0287	case	SLC17A7120
840	SLC17A7	132	CpG	1329	1329	1329	360	0.270880361	_0287	case	SLC17A7132
841	SLC17A7	138	CpG	1304	1304	1304	265	0.203220859	_0287	case	SLC17A7138
842	SLC17A7	180	CpG	1136	1136	1135	489	0.430837004	_0287	case	SLC17A7180
843	SLC17A7	183	CpG	1124	1124	1124	229	0.203736655	_0287	case	SLC17A7183
844	SLC17A7	193	CpG	1003	1003	1003	101	0.100697906	_0287	case	SLC17A7193
845	SLC17A7	195	CpG	990	990	990	67	0.067676768	_0287	case	SLC17A7195
846	SLC17A7	202	CpG	971	971	971	173	0.178166838	_0287	case	SLC17A7202
847	SLC17A7	234	CpG	720	720	718	607	0.8454039	_0287	case	SLC17A7234
848	571101	276	CpG	775	775	774	670	0.865633075	_0290	control	571101276
849	571101	311	CpG	595	595	595	544	0.914285714	_0290	control	571101311
850	1614625	311	CpG	224	224	223	204	0.914798206	_0290	control	1614625311
851	9078959	145	CpG	1057	1057	1057	942	0.891201514	_0290	control	9078959145
852	9078959	181	CpG	960	960	960	713	0.742708333	_0290	control	9078959181
853	9078959	311	CpG	814	814	813	671	0.825338253	_0290	control	9078959311
854	11293828	311	CpG	448	448	448	431	0.962053571	_0290	control	11293828311
855	11977356	311	CpG	992	992	992	829	0.835685484	_0290	control	11977356311
856	17470325	311	CpG	637	637	636	433	0.68081761	_0290	control	17470325311
860	CHD7	311	CpG	839	839	839	800	0.953516091	_0290	control	CHD7311
861	CHD7	347	CpG	644	644	644	619	0.961180124	_0290	control	CHD7347
862	DP10	311	CpG	333	333	332	236	0.710843374	_0290	control	DP10311
866	ITPR1	266	CpG	2430	2430	2430	2274	0.935802469	_0290	control	ITPR1266
867	ITPR1	307	CpG	2903	2903	2903	2739	0.943506717	_0290	control	ITPR1307
868	ITPR1	351	CpG	2775	2775	2749	2742	0.99745362	_0290	control	ITPR1351
869	ITPR1	389	CpG	2748	2748	2748	2357	0.857714702	_0290	control	ITPR1389
870	MAGI	351	CpG	1088	1088	1087	959	0.88224471	_0290	control	MAGI351
871	MAGI	355	CpG	1122	1122	1121	902	0.804638715	_0290	control	MAGI355
872	MAGI	441	CpG	1250	1250	1250	1064	0.8512	_0290	control	MAGI441
873	MAGI	445	CpG	1257	1257	1257	1141	0.907716786	_0290	control	MAGI445
874	MAGI	556	CpG	675	675	675	590	0.874074074	_0290	control	MAGI556
875	NIPAL4	290	CpG	290	290	290	273	0.94137931	_0290	control	NIPAL4290
876	NIPAL4	311	CpG	326	326	326	278	0.852760736	_0290	control	NIPAL4311
877	NIPAL4	347	CpG	392	392	392	330	0.841836735	_0290	control	NIPAL4347
878	NIPAL4	367	CpG	409	409	409	364	0.88997555	_0290	control	NIPAL4367
879	PPM1	335	CpG	500	500	500	459	0.918	_0290	control	PPM1335
880	PPM1	405	CpG	624	624	624	455	0.729166667	_0290	control	PPM1405
881	PPM1	447	CpG	568	568	568	471	0.829225352	_0290	control	PPM1447
882	PPM1	476	CpG	464	464	464	441	0.950431035	_0290	control	PPM1476
883	PPM1	479	CpG	457	457	457	398	0.870897155	_0290	control	PPM1479
884	PPM1	501	CpG	399	399	399	297	0.744360902	_0290	control	PPM1501
885	PRDM5	311	CpG	223	223	223	205	0.919282511	_0290	control	PRDM5311
886	SLC17A7	32	CpG	660	660	660	303	0.459090909	_0290	control	SLC17A732
887	SLC17A7	68	CpG	746	746	746	56	0.075067024	_0290	control	SLC17A768
889	SLC17A7	86	CpG	854	854	854	139	0.162763466	_0290	control	SLC17A786
890	SLC17A7	91	CpG	865	865	865	247	0.285549133	_0290	control	SLC17A791
891	SLC17A7	99	CpG	882	882	882	199	0.225623583	_0290	control	SLC17A799
892	SLC17A7	106	CpG	899	899	899	135	0.150166852	_0290	control	SLC17A7106
893	SLC17A7	120	CpG	964	964	964	232	0.2406639	_0290	control	SLC17A7120
894	SLC17A7	132	CpG	994	994	994	206	0.207243461	_0290	control	SLC17A7132
895	SLC17A7	138	CpG	984	984	984	140	0.142276423	_0290	control	SLC17A7138
896	SLC17A7	180	CpG	825	825	824	299	0.362864078	_0290	control	SLC17A7180
897	SLC17A7	183	CpG	808	808	808	147	0.181930693	_0290	control	SLC17A7183
898	SLC17A7	193	CpG	726	726	725	80	0.110344828	_0290	control	SLC17A7193
899	SLC17A7	195	CpG	718	718	718	58	0.080779944	_0290	control	SLC17A7195
900	SLC17A7	202	CpG	708	708	708	98	0.138418079	_0290	control	SLC17A7202
901	SLC17A7	234	CpG	512	512	512	436	0.8515625	_0290	control	SLC17A7234
902	571101	276	CpG	714	714	714	620	0.868347339	_0314	control	571101276
903	571101	311	CpG	562	562	562	506	0.900355872	_0314	control	571101311
904	1614625	311	CpG	60	60	60	59	0.983333333	_0314	control	1614625311
905	9078959	145	CpG	1876	1876	1876	1570	0.836886994	_0314	control	9078959145
906	9078959	181	CpG	1709	1709	1709	1295	0.757753072	_0314	control	9078959181
907	9078959	311	CpG	1442	1442	1442	1177	0.816227462	_0314	control	9078959311
908	11293828	311	CpG	889	889	888	345	0.388513514	_0314	control	11293828311
909	11977356	311	CpG	2552	2552	2552	2253	0.882836991	_0314	control	11977356311
910	17470325	311	CpG	723	723	723	540	0.746887967	_0314	control	17470325311
911	AHHR2	484	CpG	163	163	163	53	0.325153374	_0314	control	AHHR2484
912	AHHR2	518	CpG	126	126	126	91	0.722222222	_0314	control	AHHR2518
913	AHHR2	520	CpG	115	115	115	101	0.87826087	_0314	control	AHHR2520
914	CHD7	311	CpG	1028	1028	1028	989	0.962062257	_0314	control	CHD7311
915	CHD7	347	CpG	792	792	792	765	0.965909091	_0314	control	CHD7347
916	DP10	311	CpG	1055	1055	1055	773	0.732701422	_0314	control	DP10311
917	EMTH2	501	CpG	512	512	512	486	0.94921875	_0314	control	EMTH2501
918	EMTH2	620	CpG	422	422	422	364	0.862559242	_0314	control	EMTH2620
919	ITPR1	266	CpG	2517	2517	2517	2376	0.94398093	_0314	control	ITPR1266
920	ITPR1	307	CpG	2938	2938	2938	2781	0.946562287	_0314	control	ITPR1307
921	ITPR1	351	CpG	2876	2876	2876	2738	0.95201669	_0314	control	ITPR1351
922	ITPR1	389	CpG	2802	2802	2802	2303	0.821912919	_0314	control	ITPR1389
928	NIPAL4	290	CpG	876	876	875	809	0.924571429	_0314	control	NIPAL4290
929	NIPAL4	311	CpG	956	956	956	812	0.849372385	_0314	control	NIPAL4311
930	NIPAL4	347	CpG	1139	1139	1139	945	0.829675154	_0314	control	NIPAL4347
931	NIPAL4	367	CpG	1225	1225	1225	1054	0.860408163	_0314	control	NIPAL4367
932	PPM1	335	CpG	2286	2286	2286	2140	0.936132983	_0314	control	PPM1335
933	PPM1	405	CpG	2739	2739	2739	2119	0.773640015	_0314	control	PPM1405
934	PPM1	447	CpG	2433	2433	2433	2161	0.888203864	_0314	control	PPM1447
935	PPM1	476	CpG	2039	2039	2037	1947	0.955817379	_0314	control	PPM1476
936	PPM1	479	CpG	1993	1993	1993	1884	0.94530858	_0314	control	PPM1479
937	PPM1	501	CpG	1788	1788	1788	1470	0.822147651	_0314	control	PPM1501
938	PRDM5	311	CpG	470	470	470	437	0.929787234	_0314	control	PRDM5311
939	SLC17A7	32	CpG	1237	1237	1236	563	0.455501618	_0314	control	SLC17A732
940	SLC17A7	68	CpG	1381	1381	1380	115	0.083333333	_0314	control	SLC17A768
941	SLC17A7	80	CpG	1582	1582	1582	118	0.074589128	_0314	control	SLC17A780
942	SLC17A7	86	CpG	1610	1610	1610	377	0.234161491	_0314	control	SLC17A786
943	SLC17A7	91	CpG	1640	1640	1640	465	0.283536585	_0314	control	SLC17A791
944	SLC17A7	99	CpG	1663	1663	1663	460	0.276608539	_0314	control	SLC17A799
945	SLC17A7	106	CpG	1697	1697	1697	448	0.263995286	_0314	control	SLC17A7106
946	SLC17A7	120	CpG	1797	1797	1797	572	0.318308292	_0314	control	SLC17A7120
947	SLC17A7	132	CpG	1829	1829	1829	483	0.264078732	_0314	control	SLC17A7132
948	SLC17A7	138	CpG	1835	1835	1835	354	0.192915531	_0314	control	SLC17A7138
949	SLC17A7	180	CpG	1554	1554	1553	739	0.475853187	_0314	control	SLC17A7180
950	SLC17A7	183	CpG	1486	1486	1486	417	0.280619112	_0314	control	SLC17A7183
951	SLC17A7	193	CpG	1322	1322	1322	164	0.124054463	_0314	control	SLC17A7193
952	SLC17A7	195	CpG	1318	1318	1318	151	0.114567527	_0314	control	SLC17A7195
953	SLC17A7	202	CpG	1263	1263	1263	223	0.176563737	_0314	control	SLC17A7202
954	SLC17A7	234	CpG	1005	1005	1005	841	0.83681592	_0314	control	SLC17A7234
955	571101	276	CpG	878	878	878	732	0.833712984	_0317	control	571101276
956	571101	311	CpG	697	697	697	639	0.916786227	_0317	control	571101311
957	1614625	311	CpG	1183	1183	1181	1059	0.896697714	_0317	control	1614625311
958	9078959	145	CpG	1197	1197	1197	1043	0.871345029	_0317	control	9078959145
959	9078959	181	CpG	1106	1106	1106	804	0.726943942	_0317	control	9078959181
960	9078959	311	CpG	844	844	844	654	0.774881517	_0317	control	9078959311
962	11977356	311	CpG	678	678	678	570	0.840707965	_0317	control	11977356311
963	17470325	311	CpG	765	765	765	561	0.733333333	_0317	control	17470325311
964	AHHR2	484	CpG	732	732	731	233	0.31874145	_0317	control	AHHR2484
965	AHHR2	518	CpG	581	581	580	433	0.746551724	_0317	control	AHHR2518
966	AHHR2	520	CpG	547	547	545	466	0.855045872	_0317	control	AHHR2520
967	CHD7	311	CpG	363	363	363	348	0.958677686	_0317	control	CHD7311
968	CHD7	347	CpG	290	290	290	286	0.986206897	_0317	control	CHD7347
969	DP10	311	CpG	537	537	537	396	0.737430168	_0317	control	DP10311
970	EMTH2	501	CpG	527	527	527	505	0.958254269	_0317	control	EMTH2501
971	EMTH2	620	CpG	377	377	373	308	0.825737265	_0317	control	EMTH2620
972	ITPR1	266	CpG	2005	2005	2005	1875	0.935162095	_0317	control	ITPR1266
973	ITPR1	307	CpG	2348	2348	2341	2260	0.965399402	_0317	control	ITPR1307
974	ITPR1	351	CpG	2267	2267	2267	2204	0.972209969	_0317	control	ITPR1351
975	ITPR1	389	CpG	2149	2149	2149	1826	0.849697534	_0317	control	ITPR1389
976	MAGI	351	CpG	739	739	739	636	0.860622463	_0317	control	MAGI351
977	MAGI	355	CpG	760	760	758	599	0.790237467	_0317	control	MAGI355
978	MAGI	441	CpG	821	821	821	649	0.790499391	_0317	control	MAGI441
979	MAGI	445	CpG	824	824	824	746	0.905339806	_0317	control	MAGI445
980	MAGI	556	CpG	437	437	436	394	0.903669725	_0317	control	MAGI556
981	NIPAL4	290	CpG	553	553	553	518	0.936708861	_0317	control	NIPAL4290
982	NIPAL4	311	CpG	585	585	585	537	0.917948718	_0317	control	NIPAL4311
983	NIPAL4	347	CpG	711	711	711	590	0.829817159	_0317	control	NIPAL4347
984	NIPAL4	367	CpG	742	742	742	655	0.882749326	_0317	control	NIPAL4367
985	PPM1	335	CpG	766	766	766	686	0.895561358	_0317	control	PPM1335
986	PPM1	405	CpG	952	952	952	717	0.753151261	_0317	control	PPM1405
987	PPM1	447	CpG	834	834	834	687	0.823741007	_0317	control	PPM1447
988	PPM1	476	CpG	710	710	708	642	0.906779661	_0317	control	PPM1476
989	PPM1	479	CpG	694	694	694	612	0.88184438	_0317	control	PPM1479
990	PPM1	501	CpG	625	625	625	445	0.712	_0317	control	PPM1501
991	PRDM5	311	CpG	156	156	156	146	0.935897436	_0317	control	PRDM5311
992	SLC17A7	32	CpG	743	743	743	365	0.491251682	_0317	control	SLC17A732
993	SLC17A7	68	CpG	812	812	812	70	0.086206897	_0317	control	SLC17A768
994	SLC17A7	80	CpG	908	908	908	54	0.059471366	_0317	control	SLC17A780
995	SLC17A7	86	CpG	927	927	927	207	0.223300971	_0317	control	SLC17A786
996	SLC17A7	91	CpG	940	940	940	301	0.320212766	_0317	control	SLC17A791
997	SLC17A7	99	CpG	965	965	965	232	0.240414508	_0317	control	SLC17A799
998	SLC17A7	106	CpG	998	998	998	204	0.204408818	_0317	control	SLC17A7106
999	SLC17A7	120	CpG	1075	1075	1075	273	0.253953488	_0317	control	SLC17A7120
1000	SLC17A7	132	CpG	1112	1112	1112	279	0.250899281	_0317	control	SLC17A7132
1001	SLC17A7	138	CpG	1121	1121	1121	229	0.204281891	_0317	control	SLC17A7138
1002	SLC17A7	180	CpG	967	967	967	390	0.403309204	_0317	control	SLC17A7180
1003	SLC17A7	183	CpG	938	938	938	223	0.237739872	_0317	control	SLC17A7183
1004	SLC17A7	193	CpG	827	827	823	76	0.092345079	_0317	control	SLC17A7193
1005	SLC17A7	195	CpG	814	814	814	96	0.117936118	_0317	control	SLC17A7195
1006	SLC17A7	202	CpG	777	777	777	136	0.175032175	_0317	control	SLC17A7202
1007	SLC17A7	234	CpG	648	648	648	533	0.822530864	_0317	control	SLC17A7234
1008	571101	276	CpG	69	69	69	62	0.898550725	_0319	case	571101276
1009	571101	311	CpG	66	66	66	60	0.909090909	_0319	case	571101311
1010	1614625	311	CpG	456	456	456	399	0.875	_0319	case	1614625311
1014	11293828	311	CpG	217	217	217	56	0.258064516	_0319	case	11293828311
1020	CHD7	311	CpG	377	377	375	355	0.946666667	_0319	case	CHD7311
1021	CHD7	347	CpG	293	293	293	287	0.979522184	_0319	case	CHD7347
1022	DP10	311	CpG	183	183	182	125	0.686813187	_0319	case	DP10311
1023	EMTH2	501	CpG	219	219	219	213	0.97260274	_0319	case	EMTH2501
1024	EMTH2	620	CpG	156	156	156	129	0.826923077	_0319	case	EMTH2620
1025	ITPR1	266	CpG	527	527	527	508	0.963946869	_0319	case	ITPR1266
1026	ITPR1	307	CpG	634	634	634	623	0.982649842	_0319	case	ITPR1307
1027	ITPR1	351	CpG	619	619	619	596	0.962843296	_0319	case	ITPR1351
1028	ITPR1	389	CpG	595	595	595	488	0.820168067	_0319	case	ITPR1389
1029	MAGI	351	CpG	352	352	352	301	0.855113636	_0319	case	MAGI351
1030	MAGI	355	CpG	362	362	362	294	0.812154696	_0319	case	MAGI355
1031	MAGI	441	CpG	395	395	395	307	0.77721519	_0319	case	MAGI441
1032	MAGI	445	CpG	396	396	396	360	0.909090909	_0319	case	MAGI445
1033	MAGI	556	CpG	200	200	200	184	0.92	_0319	case	MAGI556
1034	NIPAL4	290	CpG	2406	2406	2406	2248	0.93433084	_0319	case	NIPAL4290
1035	NIPAL4	311	CpG	2565	2565	2565	2312	0.901364522	_0319	case	NIPAL4311
1036	NIPAL4	347	CpG	3005	3005	3003	2602	0.866466867	_0319	case	NIPAL4347
1037	NIPAL4	367	CpG	3194	3194	3194	2843	0.89010645	_0319	case	NIPAL4367
1039	PPM1	335	CpG	131	131	129	118	0.914728682	_0319	case	PPM1335
1040	PPM1	405	CpG	160	160	160	110	0.6875	_0319	case	PPM1405
1041	PPM1	447	CpG	131	131	131	101	0.770992366	_0319	case	PPM1447
1042	PPM1	476	CpG	109	109	109	97	0.889908257	_0319	case	PPM1476
1043	PPM1	479	CpG	107	107	107	89	0.831775701	_0319	case	PPM1479
1044	PPM1	501	CpG	95	95	95	57	0.6	_0319	case	PPM1501
1045	PRDM5	311	CpG	63	63	63	60	0.952380952	_0319	case	PRDM5311
1046	SLC17A7	32	CpG	473	473	473	205	0.433403806	_0319	case	SLC17A732
1049	SLC17A7	86	CpG	630	630	630	125	0.198412698	_0319	case	SLC17A786
1050	SLC17A7	91	CpG	646	646	646	212	0.328173375	_0319	case	SLC17A791
1051	SLC17A7	99	CpG	658	658	658	173	0.262917933	_0319	case	SLC17A799
1052	SLC17A7	106	CpG	669	669	669	151	0.225710015	_0319	case	SLC17A7106
1053	SLC17A7	120	CpG	712	712	712	165	0.231741573	_0319	case	SLC17A7120
1054	SLC17A7	132	CpG	713	713	713	154	0.21598878	_0319	case	SLC17A7132
1055	SLC17A7	138	CpG	696	696	696	108	0.155172414	_0319	case	SLC17A7138
1056	SLC17A7	180	CpG	607	607	605	273	0.451239669	_0319	case	SLC17A7180
1057	SLC17A7	183	CpG	592	592	592	144	0.243243243	_0319	case	SLC17A7183
1060	SLC17A7	202	CpG	500	500	500	74	0.148	_0319	case	SLC17A7202
1061	SLC17A7	234	CpG	408	408	408	358	0.87745098	_0319	case	SLC17A7234
1062	571101	276	CpG	594	594	592	496	0.837837838	_0327	control	571101276
1063	571101	311	CpG	470	470	468	439	0.938034188	_0327	control	571101311
1064	1614625	311	CpG	641	641	641	574	0.895475819	_0327	control	1614625311
1065	9078959	145	CpG	2631	2631	2631	2279	0.866210566	_0327	control	9078959145
1066	9078959	181	CpG	2453	2453	2453	1806	0.736241337	_0327	control	9078959181
1067	9078959	311	CpG	2024	2024	2024	1726	0.852766798	_0327	control	9078959311
1069	11977356	311	CpG	257	257	257	221	0.859922179	_0327	control	11977356311
1070	AHHR2	484	CpG	334	334	334	95	0.284431138	_0327	control	AHHR2484
1071	AHHR2	518	CpG	264	264	264	204	0.772727273	_0327	control	AHHR2518
1072	AHHR2	520	CpG	247	247	243	209	0.860082305	_0327	control	AHHR2520
1073	CHD7	311	CpG	638	638	638	611	0.957680251	_0327	control	CHD7311
1074	CHD7	347	CpG	491	491	490	482	0.983673469	_0327	control	CHD7347
1075	DP10	311	CpG	623	623	621	461	0.742351047	_0327	control	DP10311
1076	EMTH2	501	CpG	366	366	366	354	0.967213115	_0327	control	EMTH2501
1077	EMTH2	620	CpG	336	336	336	274	0.815476191	_0327	control	EMTH2620
1082	MAGI	351	CpG	192	192	192	180	0.9375	_0327	control	MAGI351
1083	MAGI	355	CpG	198	198	198	156	0.787878788	_0327	control	MAGI355
1084	MAGI	441	CpG	222	222	222	197	0.887387387	_0327	control	MAGI441
1085	MAGI	445	CpG	223	223	210	171	0.814285714	_0327	control	MAGI445
1086	MAGI	556	CpG	113	113	113	109	0.96460177	_0327	control	MAGI556
1087	NIPAL4	290	CpG	424	424	424	376	0.886792453	_0327	control	NIPAL4290
1088	NIPAL4	311	CpG	461	461	461	383	0.830802603	_0327	control	NIPAL4311
1089	NIPAL4	347	CpG	542	542	542	465	0.857933579	_0327	control	NIPAL4347
1090	NIPAL4	367	CpG	594	594	594	513	0.863636364	_0327	control	NIPAL4367
1091	PPM1	335	CpG	1328	1328	1328	1213	0.913403615	_0327	control	PPM1335
1092	PPM1	405	CpG	1568	1568	1568	1164	0.742346939	_0327	control	PPM1405
1093	PPM1	447	CpG	1386	1386	1386	1191	0.859307359	_0327	control	PPM1447
1094	PPM1	476	CpG	1151	1151	1151	1077	0.93570808	_0327	control	PPM1476
1095	PPM1	479	CpG	1136	1136	1136	1033	0.909330986	_0327	control	PPM1479
1096	PPM1	501	CpG	1007	1007	1007	782	0.776564052	_0327	control	PPM1501
1097	PRDM5	311	CpG	635	635	635	548	0.862992126	_0327	control	PRDM5311
1098	SLC17A7	32	CpG	815	815	815	374	0.458895706	_0327	control	SLC17A732
1099	SLC17A7	68	CpG	928	928	928	98	0.105603448	_0327	control	SLC17A768
1100	SLC17A7	80	CpG	1080	1080	1080	74	0.068518519	_0327	control	SLC17A780
1101	SLC17A7	86	CpG	1109	1109	1109	184	0.165915239	_0327	control	SLC17A786
1102	SLC17A7	91	CpG	1127	1127	1127	362	0.321206744	_0327	control	SLC17A791
1103	SLC17A7	99	CpG	1132	1132	1132	219	0.193462898	_0327	control	SLC17A799
1104	SLC17A7	106	CpG	1153	1153	1152	187	0.162326389	_0327	control	SLC17A7106
1105	SLC17A7	120	CpG	1197	1197	1197	262	0.218880535	_0327	control	SLC17A7120
1106	SLC17A7	132	CpG	1232	1232	1232	262	0.212662338	_0327	control	SLC17A7132
1107	SLC17A7	138	CpG	1225	1225	1225	162	0.132244898	_0327	control	SLC17A7138
1108	SLC17A7	180	CpG	1033	1033	1033	418	0.40464666	_0327	control	SLC17A7180
1109	SLC17A7	183	CpG	1001	1001	1001	148	0.147852148	_0327	control	SLC17A7183
1110	SLC17A7	193	CpG	865	865	865	116	0.134104046	_0327	control	SLC17A7193
1111	SLC17A7	195	CpG	863	863	863	83	0.09617613	_0327	control	SLC17A7195
1112	SLC17A7	202	CpG	833	833	833	177	0.212484994	_0327	control	SLC17A7202
1113	SLC17A7	234	CpG	655	655	655	517	0.789312977	_0327	control	SLC17A7234
1114	571101	276	CpG	637	637	637	534	0.838304553	_0343	case	571101276
1115	571101	311	CpG	508	508	508	477	0.938976378	_0343	case	571101311
1116	1614625	311	CpG	1725	1725	1723	1566	0.908879861	_0343	case	1614625311
1117	9078959	145	CpG	1383	1383	1383	1197	0.865509761	_0343	case	9078959145
1118	9078959	181	CpG	1282	1282	1282	982	0.76599064	_0343	case	9078959181
1119	9078959	311	CpG	1073	1073	1073	923	0.860205033	_0343	case	9078959311
1120	11293828	311	CpG	658	658	658	232	0.352583587	_0343	case	11293828311
1121	11977356	311	CpG	932	932	932	769	0.825107296	_0343	case	11977356311
1122	17470325	311	CpG	737	737	736	532	0.722826087	_0343	case	17470325311
1123	AHHR2	484	CpG	249	249	249	83	0.333333333	_0343	case	AHHR2484
1124	AHHR2	518	CpG	212	212	212	156	0.735849057	_0343	case	AHHR2518
1125	AHHR2	520	CpG	201	201	201	164	0.815920398	_0343	case	AHHR2520
1128	DP10	311	CpG	225	225	225	164	0.728888889	_0343	case	DP10311
1129	EMTH2	501	CpG	427	427	427	414	0.969555035	_0343	case	EMTH2501
1130	EMTH2	620	CpG	308	308	308	252	0.818181818	_0343	case	EMTH2620
1131	ITPR1	266	CpG	1307	1307	1307	1251	0.957153787	_0343	case	ITPR1266
1132	ITPR1	307	CpG	1577	1577	1577	1512	0.958782498	_0343	case	ITPR1307
1133	ITPR1	351	CpG	1546	1546	1546	1491	0.964424321	_0343	case	ITPR1351
1134	ITPR1	389	CpG	1470	1470	1470	1258	0.855782313	_0343	case	ITPR1389
1135	MAGI	351	CpG	2742	2742	2742	2390	0.87162655	_0343	case	MAGI351
1136	MAGI	355	CpG	2836	2836	2836	2299	0.810648801	_0343	case	MAGI355
1137	MAGI	441	CpG	3115	3115	3115	2460	0.789727127	_0343	case	MAGI441
1138	MAGI	445	CpG	3134	3134	3133	2803	0.894669646	_0343	case	MAGI445
1139	MAGI	556	CpG	1712	1712	1710	1506	0.880701754	_0343	case	MAGI556
1140	NIPAL4	290	CpG	1587	1587	1587	1487	0.936988028	_0343	case	NIPAL4290
1141	NIPAL4	311	CpG	1708	1708	1708	1500	0.878220141	_0343	case	NIPAL4311
1142	NIPAL4	347	CpG	2051	2051	2051	1766	0.861043394	_0343	case	NIPAL4347
1143	NIPAL4	367	CpG	2186	2186	2186	1942	0.888380604	_0343	case	NIPAL4367
1144	PPM1	335	CpG	265	265	265	223	0.841509434	_0343	case	PPM1335
1145	PPM1	405	CpG	343	343	343	231	0.673469388	_0343	case	PPM1405
1146	PPM1	447	CpG	300	300	300	230	0.766666667	_0343	case	PPM1447
1147	PPM1	476	CpG	259	259	259	227	0.876447876	_0343	case	PPM1476
1148	PPM1	479	CpG	252	252	252	209	0.829365079	_0343	case	PPM1479
1149	PPM1	501	CpG	212	212	212	140	0.660377359	_0343	case	PPM1501
1151	SLC17A7	32	CpG	587	587	587	292	0.497444634	_0343	case	SLC17A732
1152	SLC17A7	68	CpG	666	666	666	77	0.115615616	_0343	case	SLC17A768
1153	SLC17A7	80	CpG	775	775	775	73	0.094193548	_0343	case	SLC17A780
1154	SLC17A7	86	CpG	792	792	792	148	0.186868687	_0343	case	SLC17A786
1155	SLC17A7	91	CpG	805	805	805	276	0.342857143	_0343	case	SLC17A791
1156	SLC17A7	99	CpG	825	825	825	190	0.23030303	_0343	case	SLC17A799
1157	SLC17A7	106	CpG	855	855	855	179	0.209356725	_0343	case	SLC17A7106
1158	SLC17A7	120	CpG	889	889	889	225	0.253093363	_0343	case	SLC17A7120
1159	SLC17A7	132	CpG	897	897	897	217	0.241917503	_0343	case	SLC17A7132
1160	SLC17A7	138	CpG	891	891	891	131	0.147025814	_0343	case	SLC17A7138
1161	SLC17A7	180	CpG	771	771	771	309	0.40077821	_0343	case	SLC17A7180
1162	SLC17A7	183	CpG	755	755	755	116	0.153642384	_0343	case	SLC17A7183
1163	SLC17A7	193	CpG	655	655	655	102	0.155725191	_0343	case	SLC17A7193
1164	SLC17A7	195	CpG	643	643	643	52	0.080870918	_0343	case	SLC17A7195
1165	SLC17A7	202	CpG	605	605	605	126	0.208264463	_0343	case	SLC17A7202
1166	SLC17A7	234	CpG	483	483	483	391	0.80952381	_0343	case	SLC17A7234
1167	571101	276	CpG	966	966	966	798	0.826086957	_0344	case	571101276
1168	571101	311	CpG	715	715	715	657	0.918881119	_0344	case	571101311
1169	1614625	311	CpG	8635	8635	8617	7713	0.895091099	_0344	case	1614625311
1170	9078959	145	CpG	1170	1170	1170	982	0.839316239	_0344	case	9078959145
1171	9078959	181	CpG	1097	1097	1097	740	0.674567001	_0344	case	9078959181
1172	9078959	311	CpG	915	915	915	728	0.795628415	_0344	case	9078959311
1174	11977356	311	CpG	152	152	152	152	1	_0344	case	11977356311
1176	AHHR2	484	CpG	253	253	253	81	0.320158103	_0344	case	AHHR2484
1177	AHHR2	518	CpG	209	209	209	164	0.784688995	_0344	case	AHHR2518
1178	AHHR2	520	CpG	197	197	197	163	0.827411168	_0344	case	AHHR2520
1179	CHD7	311	CpG	834	834	834	797	0.955635492	_0344	case	CHD7311
1180	CHD7	347	CpG	663	663	663	643	0.969834088	_0344	case	CHD7347
1181	DP10	311	CpG	328	328	328	235	0.716463415	_0344	case	DP10311
1182	EMTH2	501	CpG	365	365	365	348	0.953424658	_0344	case	EMTH2501
1183	EMTH2	620	CpG	295	295	295	252	0.854237288	_0344	case	EMTH2620
1184	ITPR1	266	CpG	1099	1099	1099	1026	0.933575978	_0344	case	ITPR1266
1185	ITPR1	307	CpG	1366	1366	1366	1356	0.992679356	_0344	case	ITPR1307
1186	ITPR1	351	CpG	1321	1321	1321	1281	0.969719909	_0344	case	ITPR1351
1187	ITPR1	389	CpG	1302	1302	1302	1166	0.895545315	_0344	case	ITPR1389
1188	MAGI	351	CpG	1569	1569	1569	1376	0.876991715	_0344	case	MAGI351
1189	MAGI	355	CpG	1610	1610	1608	1277	0.794154229	_0344	case	MAGI355
1190	MAGI	441	CpG	1846	1846	1846	1464	0.793066089	_0344	case	MAGI441
1191	MAGI	445	CpG	1869	1869	1869	1671	0.894060995	_0344	case	MAGI445
1192	MAGI	556	CpG	959	959	953	838	0.879328437	_0344	case	MAGI556
1193	NIPAL4	290	CpG	591	591	591	564	0.954314721	_0344	case	NIPAL4290
1194	NIPAL4	311	CpG	647	647	647	563	0.870170016	_0344	case	NIPAL4311
1195	NIPAL4	347	CpG	777	777	777	670	0.862290862	_0344	case	NIPAL4347
1196	NIPAL4	367	CpG	841	841	841	739	0.878715815	_0344	case	NIPAL4367
1203	PRDM5	311	CpG	277	277	277	243	0.877256318	_0344	case	PRDM5311
1204	SLC17A7	32	CpG	751	751	751	361	0.48069241	_0344	case	SLC17A732
1207	SLC17A7	86	CpG	976	976	976	186	0.190573771	_0344	case	SLC17A786
1208	SLC17A7	91	CpG	996	996	993	346	0.348439074	_0344	case	SLC17A791
1209	SLC17A7	99	CpG	1012	1012	1012	219	0.216403162	_0344	case	SLC17A799
1210	SLC17A7	106	CpG	1046	1046	1046	158	0.151051625	_0344	case	SLC17A7106
1211	SLC17A7	120	CpG	1126	1126	1126	236	0.209591474	_0344	case	SLC17A7120
1212	SLC17A7	132	CpG	1147	1147	1147	280	0.244115083	_0344	case	SLC17A7132
1213	SLC17A7	138	CpG	1135	1135	1135	137	0.120704846	_0344	case	SLC17A7138
1214	SLC17A7	180	CpG	956	956	956	409	0.427824268	_0344	case	SLC17A7180
1215	SLC17A7	183	CpG	934	934	934	170	0.182012848	_0344	case	SLC17A7183
1216	SLC17A7	193	CpG	828	828	828	82	0.099033816	_0344	case	SLC17A7193
1218	SLC17A7	202	CpG	793	793	793	142	0.179066835	_0344	case	SLC17A7202
1219	SLC17A7	234	CpG	631	631	631	526	0.833597464	_0344	case	SLC17A7234
1220	571101	276	CpG	1376	1376	1376	1374	0.998546512	_0417	control	571101276
1221	571101	311	CpG	1084	1084	1084	951	0.877306273	_0417	control	571101311
1222	1614625	311	CpG	2126	2126	2125	1902	0.895058824	_0417	control	1614625311
1223	9078959	145	CpG	1956	1956	1956	1635	0.835889571	_0417	control	9078959145
1224	9078959	181	CpG	1836	1836	1836	1387	0.755446623	_0417	control	9078959181
1225	9078959	311	CpG	1589	1589	1589	1400	0.881057269	_0417	control	9078959311
1227	11977356	311	CpG	921	921	921	813	0.882736156	_0417	control	11977356311
1228	17470325	311	CpG	238	238	229	194	0.847161572	_0417	control	17470325311
1229	AHHR2	484	CpG	400	400	399	131	0.328320802	_0417	control	AHHR2484
1230	AHHR2	518	CpG	344	344	343	249	0.725947522	_0417	control	AHHR2518
1231	AHHR2	520	CpG	325	325	323	291	0.900928793	_0417	control	AHHR2520
1232	CHD7	311	CpG	599	599	599	567	0.946577629	_0417	control	CHD7311
1233	CHD7	347	CpG	448	448	448	436	0.973214286	_0417	control	CHD7347
1234	DP10	311	CpG	864	864	860	593	0.689534884	_0417	control	DP10311
1235	EMTH2	501	CpG	402	402	402	386	0.960199005	_0417	control	EMTH2501
1236	EMTH2	620	CpG	379	379	378	319	0.843915344	_0417	control	EMTH2620
1241	MAGI	351	CpG	575	575	575	504	0.876521739	_0417	control	MAGI351
1242	MAGI	355	CpG	587	587	587	478	0.814310051	_0417	control	MAGI355
1243	MAGI	441	CpG	662	662	662	530	0.80060423	_0417	control	MAGI441
1244	MAGI	445	CpG	664	664	664	586	0.882530121	_0417	control	MAGI445
1245	MAGI	556	CpG	376	376	376	345	0.917553192	_0417	control	MAGI556
1246	NIPAL4	290	CpG	369	369	369	349	0.945799458	_0417	control	NIPAL4290
1247	NIPAL4	311	CpG	413	413	413	334	0.808716707	_0417	control	NIPAL4311
1248	NIPAL4	347	CpG	500	500	500	413	0.826	_0417	control	NIPAL4347
1249	NIPAL4	367	CpG	541	541	541	496	0.916820702	_0417	control	NIPAL4367
1250	PPM1	335	CpG	2799	2799	2799	2557	0.91354055	_0417	control	PPM1335
1251	PPM1	405	CpG	3413	3413	3413	2620	0.767653091	_0417	control	PPM1405
1252	PPM1	447	CpG	3057	3057	3057	2582	0.844618907	_0417	control	PPM1447
1253	PPM1	476	CpG	2601	2601	2591	2397	0.925125434	_0417	control	PPM1476
1254	PPM1	479	CpG	2541	2541	2535	2239	0.883234714	_0417	control	PPM1479
1255	PPM1	501	CpG	2201	2201	2201	1650	0.749659246	_0417	control	PPM1501
1256	PRDM5	311	CpG	622	622	622	577	0.927652733	_0417	control	PRDM5311
1257	SLC17A7	32	CpG	1335	1335	1335	639	0.478651685	_0417	control	SLC17A732
1258	SLC17A7	68	CpG	1500	1500	1500	88	0.058666667	_0417	control	SLC17A768
1259	SLC17A7	80	CpG	1701	1701	1701	67	0.039388595	_0417	control	SLC17A780
1260	SLC17A7	86	CpG	1733	1733	1733	350	0.201961916	_0417	control	SLC17A786
1261	SLC17A7	91	CpG	1777	1777	1777	559	0.314575127	_0417	control	SLC17A791
1262	SLC17A7	99	CpG	1797	1797	1796	354	0.197104677	_0417	control	SLC17A799
1263	SLC17A7	106	CpG	1832	1832	1832	332	0.181222707	_0417	control	SLC17A7106
1264	SLC17A7	120	CpG	1935	1935	1935	405	0.209302326	_0417	control	SLC17A7120
1265	SLC17A7	132	CpG	1978	1978	1978	414	0.209302326	_0417	control	SLC17A7132
1266	SLC17A7	138	CpG	1968	1968	1968	251	0.12754065	_0417	control	SLC17A7138
1267	SLC17A7	180	CpG	1569	1569	1569	619	0.394518802	_0417	control	SLC17A7180
1268	SLC17A7	183	CpG	1518	1518	1518	297	0.195652174	_0417	control	SLC17A7183
1269	SLC17A7	193	CpG	1384	1384	1383	197	0.142443962	_0417	control	SLC17A7193
1270	SLC17A7	195	CpG	1375	1375	1375	104	0.075636364	_0417	control	SLC17A7195
1271	SLC17A7	202	CpG	1322	1322	1322	237	0.179273828	_0417	control	SLC17A7202
1272	SLC17A7	234	CpG	1021	1021	1021	856	0.838393732	_0417	control	SLC17A7234
1273	571101	276	CpG	330	330	328	280	0.853658537	_0420	case	571101276
1274	571101	311	CpG	261	261	258	231	0.895348837	_0420	case	571101311
1275	1614625	311	CpG	2471	2471	2465	2245	0.910750507	_0420	case	1614625311
1276	9078959	145	CpG	1458	1458	1458	1228	0.842249657	_0420	case	9078959145
1277	9078959	181	CpG	1347	1347	1347	1071	0.795100223	_0420	case	9078959181
1278	9078959	311	CpG	1107	1107	1107	926	0.836495032	_0420	case	9078959311
1279	11293828	311	CpG	477	477	477	196	0.410901468	_0420	case	11293828311
1280	11977356	311	CpG	540	540	540	452	0.837037037	_0420	case	11977356311
1282	AHHR2	518	CpG	83	83	82	63	0.768292683	_0420	case	AHHR2518
1283	AHHR2	520	CpG	77	77	77	58	0.753246753	_0420	case	AHHR2520
1284	CHD7	311	CpG	8909	8909	8909	8498	0.953866876	_0420	case	CHD7311
1285	CHD7	347	CpG	7144	7144	7143	6937	0.971160577	_0420	case	CHD7347
1286	DP10	311	CpG	162	162	162	112	0.691358025	_0420	case	DP10311
1287	EMTH2	501	CpG	723	723	721	705	0.977808599	_0420	case	EMTH2501
1288	EMTH2	620	CpG	597	597	597	499	0.835845896	_0420	case	EMTH2620
1289	ITPR1	266	CpG	1495	1495	1495	1448	0.968561873	_0420	case	ITPR1266
1290	ITPR1	307	CpG	1759	1759	1759	1713	0.973848778	_0420	case	ITPR1307
1291	ITPR1	351	CpG	1708	1708	1708	1632	0.955503513	_0420	case	ITPR1351
1292	ITPR1	389	CpG	1696	1696	1696	1422	0.838443396	_0420	case	ITPR1389
1293	MAGI	351	CpG	692	692	692	613	0.88583815	_0420	case	MAGI351
1294	MAGI	355	CpG	720	720	720	573	0.795833333	_0420	case	MAGI355
1295	MAGI	441	CpG	787	787	787	659	0.837357052	_0420	case	MAGI441
1296	MAGI	445	CpG	790	790	790	724	0.916455696	_0420	case	MAGI445
1297	MAGI	556	CpG	425	425	425	384	0.903529412	_0420	case	MAGI556
1298	NIPAL4	290	CpG	1818	1818	1818	1722	0.94719472	_0420	case	NIPAL4290
1299	NIPAL4	311	CpG	1959	1959	1959	1772	0.904543134	_0420	case	NIPAL4311
1300	NIPAL4	347	CpG	2381	2381	2381	1971	0.827803444	_0420	case	NIPAL4347
1301	NIPAL4	367	CpG	2524	2524	2524	2257	0.894215531	_0420	case	NIPAL4367
1302	PPM1	335	CpG	755	755	755	705	0.933774834	_0420	case	PPM1335
1303	PPM1	405	CpG	903	903	903	673	0.745293466	_0420	case	PPM1405
1304	PPM1	447	CpG	793	793	792	671	0.847222222	_0420	case	PPM1447
1305	PPM1	476	CpG	670	670	670	635	0.947761194	_0420	case	PPM1476
1306	PPM1	479	CpG	658	658	658	610	0.927051672	_0420	case	PPM1479
1307	PPM1	501	CpG	566	566	566	467	0.825088339	_0420	case	PPM1501
1308	PRDM5	311	CpG	412	412	412	361	0.876213592	_0420	case	PRDM5311
1309	SLC17A7	32	CpG	460	460	460	197	0.42826087	_0420	case	SLC17A732
1310	SLC17A7	68	CpG	507	507	507	51	0.100591716	_0420	case	SLC17A768
1312	SLC17A7	86	CpG	602	602	602	125	0.207641196	_0420	case	SLC17A786
1313	SLC17A7	91	CpG	621	621	621	204	0.328502416	_0420	case	SLC17A791
1314	SLC17A7	99	CpG	632	632	631	143	0.226624406	_0420	case	SLC17A799
1315	SLC17A7	106	CpG	647	647	647	115	0.177743431	_0420	case	SLC17A7106
1316	SLC17A7	120	CpG	687	687	687	189	0.27510917	_0420	case	SLC17A7120
1317	SLC17A7	132	CpG	701	701	701	181	0.258202568	_0420	case	SLC17A7132
1318	SLC17A7	138	CpG	686	686	686	124	0.180758018	_0420	case	SLC17A7138
1319	SLC17A7	180	CpG	574	574	574	259	0.451219512	_0420	case	SLC17A7180
1320	SLC17A7	183	CpG	554	554	554	130	0.23465704	_0420	case	SLC17A7183
1321	SLC17A7	193	CpG	480	480	480	82	0.170833333	_0420	case	SLC17A7193
1323	SLC17A7	202	CpG	457	457	457	107	0.234135667	_0420	case	SLC17A7202
1324	SLC17A7	234	CpG	364	364	364	300	0.824175824	_0420	case	SLC17A7234
1325	571101	276	CpG	2023	2023	2021	1730	0.856011875	_0423	case	571101276
1326	571101	311	CpG	1514	1514	1514	1387	0.916116248	_0423	case	571101311
1327	1614625	311	CpG	1976	1976	1973	1764	0.894069944	_0423	case	1614625311
1328	9078959	145	CpG	4506	4506	4506	3855	0.855525965	_0423	case	9078959145
1329	9078959	181	CpG	4175	4175	4174	3137	0.751557259	_0423	case	9078959181
1330	9078959	311	CpG	2730	2730	2730	2206	0.808058608	_0423	case	9078959311
1331	11293828	311	CpG	3615	3615	3613	1329	0.367838362	_0423	case	11293828311
1333	11977356	311	CpG	1230	1230	1230	1042	0.847154472	_0423	case	11977356311
1334	17470325	311	CpG	1979	1979	1977	1521	0.769347496	_0423	case	17470325311
1336	CHD7	311	CpG	2471	2471	2471	2367	0.957911777	_0423	case	CHD7311
1337	CHD7	347	CpG	1946	1946	1946	1876	0.964028777	_0423	case	CHD7347
1338	DP10	311	CpG	2043	2043	2034	1425	0.700589971	_0423	case	DP10311
1339	EMTH2	501	CpG	951	951	950	900	0.947368421	_0423	case	EMTH2501
1340	EMTH2	620	CpG	652	652	652	546	0.837423313	_0423	case	EMTH2620
1341	ITPR1	266	CpG	3628	3628	3627	3489	0.961952027	_0423	case	ITPR1266
1342	ITPR1	307	CpG	4141	4141	4141	3930	0.949046124	_0423	case	ITPR1307
1343	ITPR1	351	CpG	4004	4004	4004	3843	0.95979021	_0423	case	ITPR1351
1344	ITPR1	389	CpG	3803	3803	3800	3303	0.869210526	_0423	case	ITPR1389
1345	MAGI	351	CpG	2735	2735	2730	2391	0.875824176	_0423	case	MAGI351
1346	MAGI	355	CpG	2788	2788	2788	2217	0.795193687	_0423	case	MAGI355
1347	MAGI	441	CpG	2971	2971	2970	2294	0.772390572	_0423	case	MAGI441
1348	MAGI	445	CpG	2975	2975	2974	2654	0.892400807	_0423	case	MAGI445
1349	MAGI	556	CpG	1636	1636	1633	1455	0.890998163	_0423	case	MAGI556
1350	NIPAL4	290	CpG	2218	2218	2218	2093	0.943642922	_0423	case	NIPAL4290
1351	NIPAL4	311	CpG	2407	2407	2406	2157	0.896508728	_0423	case	NIPAL4311
1352	NIPAL4	347	CpG	2899	2899	2899	2372	0.818213177	_0423	case	NIPAL4347
1353	NIPAL4	367	CpG	3063	3063	3063	2728	0.890630101	_0423	case	NIPAL4367
1354	PPM1	335	CpG	3372	3372	3371	3168	0.939780481	_0423	case	PPM1335
1355	PPM1	405	CpG	3975	3975	3974	2968	0.746854555	_0423	case	PPM1405
1356	PPM1	447	CpG	3239	3239	3239	2785	0.859833282	_0423	case	PPM1447
1357	PPM1	476	CpG	2515	2515	2514	2366	0.941129674	_0423	case	PPM1476
1358	PPM1	479	CpG	2480	2480	2480	2273	0.916532258	_0423	case	PPM1479
1359	PPM1	501	CpG	2275	2275	2275	1787	0.785494506	_0423	case	PPM1501
1360	PRDM5	311	CpG	514	514	514	467	0.908560311	_0423	case	PRDM5311
1363	571101	276	CpG	1660	1660	1660	1379	0.830722892	_0445	case	571101276
1364	571101	311	CpG	1329	1329	1329	1215	0.914221219	_0445	case	571101311
1365	1614625	311	CpG	1270	1270	1268	1161	0.915615142	_0445	case	1614625311
1366	9078959	145	CpG	949	949	949	763	0.804004215	_0445	case	9078959145
1367	9078959	181	CpG	893	893	893	657	0.735722284	_0445	case	9078959181
1368	9078959	311	CpG	782	782	782	648	0.828644501	_0445	case	9078959311
1369	11293828	311	CpG	531	531	531	235	0.442561205	_0445	case	11293828311
1370	11977356	311	CpG	413	413	412	333	0.808252427	_0445	case	11977356311
1371	17470325	311	CpG	79	79	79	63	0.797468354	_0445	case	17470325311
1372	AHHR2	484	CpG	470	470	470	121	0.257446809	_0445	case	AHHR2484
1373	AHHR2	518	CpG	395	395	395	257	0.650632911	_0445	case	AHHR2518
1374	AHHR2	520	CpG	375	375	375	302	0.805333333	_0445	case	AHHR2520
1375	CHD7	311	CpG	243	243	243	225	0.925925926	_0445	case	CHD7311
1376	CHD7	347	CpG	194	194	194	188	0.969072165	_0445	case	CHD7347
1377	DP10	311	CpG	721	721	721	505	0.700416089	_0445	case	DP10311
1378	EMTH2	501	CpG	658	658	658	633	0.962006079	_0445	case	EMTH2501
1379	EMTH2	620	CpG	558	558	551	454	0.823956443	_0445	case	EMTH2620
1380	ITPR1	266	CpG	830	830	830	794	0.956626506	_0445	case	ITPR1266
1381	ITPR1	307	CpG	974	974	974	925	0.949691992	_0445	case	ITPR1307
1382	ITPR1	351	CpG	965	965	965	918	0.951295337	_0445	case	ITPR1351
1383	ITPR1	389	CpG	948	948	948	804	0.848101266	_0445	case	ITPR1389
1384	MAGI	351	CpG	236	236	236	209	0.88559322	_0445	case	MAGI351
1385	MAGI	355	CpG	242	242	242	179	0.739669422	_0445	case	MAGI355
1386	MAGI	441	CpG	261	261	261	234	0.896551724	_0445	case	MAGI441
1387	MAGI	445	CpG	264	264	264	252	0.954545455	_0445	case	MAGI445
1388	MAGI	556	CpG	159	159	159	122	0.767295598	_0445	case	MAGI556
1389	NIPAL4	290	CpG	1403	1403	1403	1324	0.943692088	_0445	case	NIPAL4290
1390	NIPAL4	311	CpG	1480	1480	1480	1286	0.868918919	_0445	case	NIPAL4311
1391	NIPAL4	347	CpG	1836	1836	1836	1519	0.827342048	_0445	case	NIPAL4347
1392	NIPAL4	367	CpG	1974	1974	1974	1713	0.867781155	_0445	case	NIPAL4367
1393	PPM1	335	CpG	7993	7993	7993	7268	0.909295634	_0445	case	PPM1335
1394	PPM1	405	CpG	9615	9615	9614	7547	0.78500104	_0445	case	PPM1405
1395	PPM1	447	CpG	8429	8429	8429	7202	0.854431131	_0445	case	PPM1447
1396	PPM1	476	CpG	7116	7116	7114	6794	0.955018274	_0445	case	PPM1476
1397	PPM1	479	CpG	6971	6971	6971	6475	0.928848085	_0445	case	PPM1479
1398	PPM1	501	CpG	6063	6063	6061	4708	0.77676951	_0445	case	PPM1501
1399	PRDM5	311	CpG	323	323	323	286	0.885448916	_0445	case	PRDM5311
1400	SLC17A7	32	CpG	742	742	742	349	0.470350404	_0445	case	SLC17A732
1401	SLC17A7	68	CpG	833	833	833	80	0.096038415	_0445	case	SLC17A768
1403	SLC17A7	86	CpG	964	964	964	177	0.183609959	_0445	case	SLC17A786
1404	SLC17A7	91	CpG	978	978	978	292	0.298568507	_0445	case	SLC17A791
1405	SLC17A7	99	CpG	1002	1002	1002	217	0.216566866	_0445	case	SLC17A799
1406	SLC17A7	106	CpG	1026	1026	1026	188	0.183235867	_0445	case	SLC17A7106
1407	SLC17A7	120	CpG	1076	1076	1076	249	0.231412639	_0445	case	SLC17A7120
1408	SLC17A7	132	CpG	1098	1098	1098	234	0.213114754	_0445	case	SLC17A7132
1409	SLC17A7	138	CpG	1091	1091	1091	137	0.125572869	_0445	case	SLC17A7138
1410	SLC17A7	180	CpG	929	929	929	419	0.451022605	_0445	case	SLC17A7180
1411	SLC17A7	183	CpG	884	884	884	186	0.21040724	_0445	case	SLC17A7183
1412	SLC17A7	193	CpG	789	789	788	70	0.088832487	_0445	case	SLC17A7193
1413	SLC17A7	195	CpG	775	775	775	72	0.092903226	_0445	case	SLC17A7195
1414	SLC17A7	202	CpG	759	759	759	165	0.217391304	_0445	case	SLC17A7202
1415	SLC17A7	234	CpG	615	615	615	513	0.834146342	_0445	case	SLC17A7234
1416	571101	276	CpG	1557	1557	1548	1302	0.841085271	_0451	control	571101276
1417	571101	311	CpG	1213	1213	1213	1103	0.909315746	_0451	control	571101311
1418	1614625	311	CpG	1791	1791	1789	1632	0.912241476	_0451	control	1614625311
1419	9078959	145	CpG	1696	1696	1695	1480	0.873156342	_0451	control	9078959145
1420	9078959	181	CpG	1596	1596	1596	1196	0.749373434	_0451	control	9078959181
1421	9078959	311	CpG	1348	1348	1348	1142	0.847181009	_0451	control	9078959311
1422	11293828	311	CpG	1726	1726	1726	580	0.33603708	_0451	control	11293828311
1423	11977356	311	CpG	1466	1466	1466	1176	0.80218281	_0451	control	11977356311
1424	17470325	311	CpG	1148	1148	1147	877	0.764603313	_0451	control	17470325311
1425	AHHR2	484	CpG	684	684	684	222	0.324561404	_0451	control	AHHR2484
1426	AHHR2	518	CpG	585	585	585	457	0.781196581	_0451	control	AHHR2518
1427	AHHR2	520	CpG	555	555	555	487	0.877477478	_0451	control	AHHR2520
1428	CHD7	311	CpG	951	951	951	909	0.955835962	_0451	control	CHD7311
1429	CHD7	347	CpG	733	733	733	707	0.964529332	_0451	control	CHD7347
1430	DP10	311	CpG	331	331	331	221	0.667673716	_0451	control	DP10311
1431	EMTH2	501	CpG	315	315	315	292	0.926984127	_0451	control	EMTH2501
1432	EMTH2	620	CpG	283	283	283	262	0.925795053	_0451	control	EMTH2620
1433	ITPR1	266	CpG	1141	1141	1139	1062	0.932396839	_0451	control	ITPR1266
1434	ITPR1	307	CpG	1367	1367	1367	1306	0.955376737	_0451	control	ITPR1307
1435	ITPR1	351	CpG	1343	1343	1343	1279	0.952345495	_0451	control	ITPR1351
1436	ITPR1	389	CpG	1294	1294	1294	1066	0.823802164	_0451	control	ITPR1389
1437	MAGI	351	CpG	545	545	545	467	0.856880734	_0451	control	MAGI351
1438	MAGI	355	CpG	557	557	557	459	0.824057451	_0451	control	MAGI355
1439	MAGI	441	CpG	618	618	617	510	0.826580227	_0451	control	MAGI441
1440	MAGI	445	CpG	627	627	626	572	0.913738019	_0451	control	MAGI445
1441	MAGI	556	CpG	349	349	348	289	0.83045977	_0451	control	MAGI556
1442	NIPAL4	290	CpG	1133	1133	1133	1043	0.920564872	_0451	control	NIPAL4290
1443	NIPAL4	311	CpG	1225	1225	1225	1056	0.862040816	_0451	control	NIPAL4311
1444	NIPAL4	347	CpG	1509	1509	1508	1270	0.842175066	_0451	control	NIPAL4347
1445	NIPAL4	367	CpG	1611	1611	1609	1441	0.895587321	_0451	control	NIPAL4367
1446	PPM1	335	CpG	3398	3398	3397	3132	0.921989991	_0451	control	PPM1335
1447	PPM1	405	CpG	4050	4050	4050	2923	0.721728395	_0451	control	PPM1405
1448	PPM1	447	CpG	3554	3554	3554	3002	0.844682048	_0451	control	PPM1447
1449	PPM1	476	CpG	3004	3004	3004	2807	0.934420772	_0451	control	PPM1476
1450	PPM1	479	CpG	2902	2902	2902	2620	0.902825638	_0451	control	PPM1479
1451	PPM1	501	CpG	2528	2528	2528	1922	0.76028481	_0451	control	PPM1501
1452	PRDM5	311	CpG	2312	2312	2312	2098	0.907439446	_0451	control	PRDM5311
1453	SLC17A7	32	CpG	1631	1631	1631	758	0.464745555	_0451	control	SLC17A732
1454	SLC17A7	68	CpG	1823	1823	1823	135	0.074053758	_0451	control	SLC17A768
1455	SLC17A7	80	CpG	2061	2061	2061	133	0.064531781	_0451	control	SLC17A780
1456	SLC17A7	86	CpG	2120	2120	2120	365	0.172169811	_0451	control	SLC17A786
1457	SLC17A7	91	CpG	2166	2166	2165	670	0.309468822	_0451	control	SLC17A791
1458	SLC17A7	99	CpG	2198	2198	2198	447	0.203366697	_0451	control	SLC17A799
1459	SLC17A7	106	CpG	2265	2265	2265	400	0.176600442	_0451	control	SLC17A7106
1460	SLC17A7	120	CpG	2382	2382	2382	549	0.230478589	_0451	control	SLC17A7120
1461	SLC17A7	132	CpG	2430	2430	2430	497	0.204526749	_0451	control	SLC17A7132
1462	SLC17A7	138	CpG	2404	2404	2403	294	0.122347066	_0451	control	SLC17A7138
1463	SLC17A7	180	CpG	2010	2010	2010	890	0.44278607	_0451	control	SLC17A7180
1464	SLC17A7	183	CpG	1958	1958	1957	385	0.196729688	_0451	control	SLC17A7183
1465	SLC17A7	193	CpG	1730	1730	1729	171	0.098901099	_0451	control	SLC17A7193
1466	SLC17A7	195	CpG	1719	1719	1719	139	0.080860966	_0451	control	SLC17A7195
1467	SLC17A7	202	CpG	1639	1639	1639	258	0.157413057	_0451	control	SLC17A7202
1468	SLC17A7	234	CpG	1187	1187	1187	1005	0.846672283	_0451	control	SLC17A7234
1469	571101	276	CpG	2537	2537	2537	2167	0.854158455	_0471	case	571101276
1470	571101	311	CpG	1944	1944	1944	1744	0.897119342	_0471	case	571101311
1471	1614625	311	CpG	1799	1799	1795	1631	0.908635098	_0471	case	1614625311
1473	11293828	311	CpG	2589	2589	2586	1095	0.423433875	_0471	case	11293828311
1474	11977356	311	CpG	1332	1332	1332	1123	0.843093093	_0471	case	11977356311
1475	17470325	311	CpG	996	996	995	823	0.827135678	_0471	case	17470325311
1476	AHHR2	484	CpG	583	583	583	173	0.296740995	_0471	case	AHHR2484
1477	AHHR2	518	CpG	473	473	473	340	0.718816068	_0471	case	AHHR2518
1478	AHHR2	520	CpG	431	431	431	386	0.895591647	_0471	case	AHHR2520
1480	CHD7	311	CpG	2648	2648	2647	2442	0.922553835	_0471	case	CHD7311
1481	CHD7	347	CpG	2074	2074	2074	1997	0.962873674	_0471	case	CHD7347
1482	DP10	311	CpG	1647	1647	1642	1169	0.711936663	_0471	case	DP10311
1483	EMTH2	501	CpG	545	545	545	517	0.948623853	_0471	case	EMTH2501
1484	EMTH2	620	CpG	480	480	284	229	0.806338028	_0471	case	EMTH2620
1489	MAGI	351	CpG	4076	4076	4076	3495	0.857458292	_0471	case	MAGI351
1490	MAGI	355	CpG	4213	4213	4213	3266	0.775219559	_0471	case	MAGI355
1491	MAGI	441	CpG	4606	4606	4606	3538	0.768128528	_0471	case	MAGI441
1492	MAGI	445	CpG	4647	4647	4645	4201	0.904413348	_0471	case	MAGI445
1493	MAGI	556	CpG	2526	2526	2524	2237	0.886291601	_0471	case	MAGI556
1494	NIPAL4	290	CpG	1465	1465	1465	1374	0.937883959	_0471	case	NIPAL4290
1495	NIPAL4	311	CpG	1553	1553	1553	1375	0.885383129	_0471	case	NIPAL4311
1496	NIPAL4	347	CpG	1854	1854	1854	1537	0.829018339	_0471	case	NIPAL4347
1497	NIPAL4	367	CpG	1962	1962	1962	1711	0.872069317	_0471	case	NIPAL4367
1501	PRDM5	311	CpG	926	926	926	831	0.897408207	_0471	case	PRDM5311
1502	SLC17A7	32	CpG	1654	1654	1654	755	0.456469166	_0471	case	SLC17A732
1503	SLC17A7	68	CpG	1829	1829	1829	189	0.103335156	_0471	case	SLC17A768
1504	SLC17A7	80	CpG	2074	2074	2074	113	0.054484089	_0471	case	SLC17A780
1505	SLC17A7	86	CpG	2130	2130	2130	454	0.21314554	_0471	case	SLC17A786
1506	SLC17A7	91	CpG	2174	2174	2169	654	0.301521439	_0471	case	SLC17A791
1507	SLC17A7	99	CpG	2223	2223	2223	549	0.246963563	_0471	case	SLC17A799
1508	SLC17A7	106	CpG	2316	2316	2313	493	0.213143104	_0471	case	SLC17A7106
1509	SLC17A7	120	CpG	2440	2440	2440	708	0.290163934	_0471	case	SLC17A7120
1510	SLC17A7	132	CpG	2492	2492	2492	670	0.268860353	_0471	case	SLC17A7132
1511	SLC17A7	138	CpG	2455	2455	2455	468	0.190631365	_0471	case	SLC17A7138
1512	SLC17A7	180	CpG	2079	2079	2078	938	0.451395573	_0471	case	SLC17A7180
1513	SLC17A7	183	CpG	2021	2021	2020	425	0.21039604	_0471	case	SLC17A7183
1514	SLC17A7	193	CpG	1822	1822	1822	201	0.110318332	_0471	case	SLC17A7193
1515	SLC17A7	195	CpG	1797	1797	1797	139	0.077351141	_0471	case	SLC17A7195
1516	SLC17A7	202	CpG	1736	1736	1736	332	0.19124424	_0471	case	SLC17A7202
1517	SLC17A7	234	CpG	1357	1357	1357	1117	0.823139278	_0471	case	SLC17A7234
1521	1614625	311	CpG	878	878	878	788	0.897494305	_0481	case	1614625311
1522	9078959	145	CpG	1009	1009	1009	835	0.827552032	_0481	case	9078959145
1523	9078959	181	CpG	929	929	929	688	0.74058127	_0481	case	9078959181
1524	9078959	311	CpG	745	745	744	621	0.834677419	_0481	case	9078959311
1525	11293828	311	CpG	874	874	874	381	0.435926774	_0481	case	11293828311
1526	11977356	311	CpG	738	738	738	639	0.865853659	_0481	case	11977356311
1527	17470325	311	CpG	605	605	605	396	0.654545455	_0481	case	17470325311
1528	AHHR2	484	CpG	319	319	319	109	0.34169279	_0481	case	AHHR2484
1529	AHHR2	518	CpG	278	278	278	215	0.773381295	_0481	case	AHHR2518
1530	AHHR2	520	CpG	261	261	261	210	0.804597701	_0481	case	AHHR2520
1531	CHD7	311	CpG	843	843	843	802	0.951364176	_0481	case	CHD7311
1532	CHD7	347	CpG	648	648	648	629	0.970679012	_0481	case	CHD7347
1533	DP10	311	CpG	375	375	375	245	0.653333333	_0481	case	DP10311
1534	EMTH2	501	CpG	930	930	930	887	0.953763441	_0481	case	EMTH2501
1535	EMTH2	620	CpG	796	796	796	692	0.869346734	_0481	case	EMTH2620
1536	ITPR1	266	CpG	1963	1963	1962	1909	0.972986748	_0481	case	ITPR1266
1537	ITPR1	307	CpG	2379	2379	2379	2305	0.968894494	_0481	case	ITPR1307
1538	ITPR1	351	CpG	2251	2251	2251	2205	0.979564638	_0481	case	ITPR1351
1539	ITPR1	389	CpG	2171	2171	2171	1749	0.80561953	_0481	case	ITPR1389
1540	MAGI	351	CpG	1167	1167	1167	1034	0.886032562	_0481	case	MAGI351
1541	MAGI	355	CpG	1204	1204	1204	992	0.823920266	_0481	case	MAGI355
1542	MAGI	441	CpG	1309	1309	1309	1031	0.787624141	_0481	case	MAGI441
1543	MAGI	445	CpG	1323	1323	1322	1162	0.878971256	_0481	case	MAGI445
1544	MAGI	556	CpG	734	734	734	639	0.870572207	_0481	case	MAGI556
1545	NIPAL4	290	CpG	106	106	106	102	0.962264151	_0481	case	NIPAL4290
1546	NIPAL4	311	CpG	125	125	125	113	0.904	_0481	case	NIPAL4311
1547	NIPAL4	347	CpG	144	144	144	121	0.840277778	_0481	case	NIPAL4347
1548	NIPAL4	367	CpG	156	156	156	140	0.897435897	_0481	case	NIPAL4367
1549	PPM1	335	CpG	881	881	881	788	0.894438139	_0481	case	PPM1335
1550	PPM1	405	CpG	1077	1077	1077	745	0.691736305	_0481	case	PPM1405
1551	PPM1	447	CpG	923	923	923	739	0.800650054	_0481	case	PPM1447
1552	PPM1	476	CpG	767	767	767	690	0.899608866	_0481	case	PPM1476
1553	PPM1	479	CpG	754	754	754	657	0.871352785	_0481	case	PPM1479
1554	PPM1	501	CpG	664	664	664	489	0.736445783	_0481	case	PPM1501
1555	PRDM5	311	CpG	184	184	184	162	0.880434783	_0481	case	PRDM5311
1567	571101	276	CpG	1335	1335	1334	1109	0.831334333	_0483	control	571101276
1568	571101	311	CpG	1009	1009	1008	938	0.930555556	_0483	control	571101311
1569	1614625	311	CpG	1792	1792	1792	1621	0.904575893	_0483	control	1614625311
1570	9078959	145	CpG	850	850	850	738	0.868235294	_0483	control	9078959145
1571	9078959	181	CpG	806	806	806	621	0.770471464	_0483	control	9078959181
1572	9078959	311	CpG	636	636	636	557	0.875786164	_0483	control	9078959311
1573	11293828	311	CpG	924	924	924	281	0.304112554	_0483	control	11293828311
1574	11977356	311	CpG	1330	1330	1330	1224	0.920300752	_0483	control	11977356311
1575	17470325	311	CpG	661	661	661	612	0.925869894	_0483	control	17470325311
1576	AHHR2	484	CpG	635	635	635	173	0.272440945	_0483	control	AHHR2484
1577	AHHR2	518	CpG	537	537	537	393	0.731843575	_0483	control	AHHR2518
1578	AHHR2	520	CpG	490	490	490	428	0.873469388	_0483	control	AHHR2520
1579	CHD7	311	CpG	757	757	757	725	0.957727873	_0483	control	CHD7311
1580	CHD7	347	CpG	597	597	597	582	0.974874372	_0483	control	CHD7347
1581	DP10	311	CpG	1904	1904	1902	1268	0.666666667	_0483	control	DP10311
1582	EMTH2	501	CpG	326	326	326	314	0.963190184	_0483	control	EMTH2501
1583	EMTH2	620	CpG	305	305	305	259	0.849180328	_0483	control	EMTH2620
1584	ITPR1	266	CpG	456	456	456	421	0.923245614	_0483	control	ITPR1266
1585	ITPR1	307	CpG	578	578	578	555	0.960207613	_0483	control	ITPR1307
1586	ITPR1	351	CpG	539	539	539	495	0.918367347	_0483	control	ITPR1351
1587	ITPR1	389	CpG	540	540	540	436	0.807407407	_0483	control	ITPR1389
1593	NIPAL4	290	CpG	469	469	469	431	0.918976546	_0483	control	NIPAL4290
1594	NIPAL4	311	CpG	488	488	488	412	0.844262295	_0483	control	NIPAL4311
1595	NIPAL4	347	CpG	600	600	600	506	0.843333333	_0483	control	NIPAL4347
1596	NIPAL4	367	CpG	631	631	631	561	0.889064976	_0483	control	NIPAL4367
1604	SLC17A7	32	CpG	1029	1029	1029	450	0.437317784	_0483	control	SLC17A732
1605	SLC17A7	68	CpG	1206	1206	1206	99	0.082089552	_0483	control	SLC17A768
1606	SLC17A7	80	CpG	1405	1405	1405	111	0.079003559	_0483	control	SLC17A780
1607	SLC17A7	86	CpG	1431	1431	1431	295	0.206149546	_0483	control	SLC17A786
1608	SLC17A7	91	CpG	1460	1460	1460	501	0.343150685	_0483	control	SLC17A791
1609	SLC17A7	99	CpG	1493	1493	1493	279	0.18687207	_0483	control	SLC17A799
1610	SLC17A7	106	CpG	1550	1550	1550	278	0.179354839	_0483	control	SLC17A7106
1611	SLC17A7	120	CpG	1682	1682	1682	365	0.217003567	_0483	control	SLC17A7120
1612	SLC17A7	132	CpG	1709	1709	1709	385	0.22527794	_0483	control	SLC17A7132
1613	SLC17A7	138	CpG	1700	1700	1700	263	0.154705882	_0483	control	SLC17A7138
1614	SLC17A7	180	CpG	1421	1421	1421	612	0.430682618	_0483	control	SLC17A7180
1615	SLC17A7	183	CpG	1378	1378	1378	260	0.188679245	_0483	control	SLC17A7183
1616	SLC17A7	193	CpG	1212	1212	1212	186	0.153465347	_0483	control	SLC17A7193
1617	SLC17A7	195	CpG	1194	1194	1194	113	0.094639866	_0483	control	SLC17A7195
1618	SLC17A7	202	CpG	1158	1158	1158	242	0.208981002	_0483	control	SLC17A7202
1619	SLC17A7	234	CpG	959	959	959	778	0.811261731	_0483	control	SLC17A7234
1620	571101	276	CpG	1829	1829	1828	1521	0.832056893	_0503	case	571101276
1621	571101	311	CpG	1429	1429	1429	1323	0.925822253	_0503	case	571101311
1623	9078959	145	CpG	3672	3672	3672	3198	0.870915033	_0503	case	9078959145
1624	9078959	181	CpG	3400	3400	3400	2695	0.792647059	_0503	case	9078959181
1625	9078959	311	CpG	2519	2519	2519	2109	0.837236999	_0503	case	9078959311
1626	11293828	311	CpG	2557	2557	2555	1148	0.449315069	_0503	case	11293828311
1627	11977356	311	CpG	918	918	918	804	0.875816994	_0503	case	11977356311
1629	AHHR2	484	CpG	683	683	683	241	0.352855051	_0503	case	AHHR2484
1630	AHHR2	518	CpG	555	555	555	413	0.744144144	_0503	case	AHHR2518
1631	AHHR2	520	CpG	524	524	524	450	0.858778626	_0503	case	AHHR2520
1632	CHD7	311	CpG	970	970	970	929	0.957731959	_0503	case	CHD7311
1633	CHD7	347	CpG	757	757	757	742	0.980184941	_0503	case	CHD7347
1634	DP10	311	CpG	1911	1911	1908	1373	0.719601677	_0503	case	DP10311
1635	EMTH2	501	CpG	853	853	853	800	0.937866354	_0503	case	EMTH2501
1636	EMTH2	620	CpG	698	698	697	595	0.853658537	_0503	case	EMTH2620
1641	MAGI	351	CpG	1450	1450	1450	1296	0.893793103	_0503	case	MAGI351
1642	MAGI	355	CpG	1488	1488	1488	1229	0.82594086	_0503	case	MAGI355
1643	MAGI	441	CpG	1611	1611	1609	1306	0.811684276	_0503	case	MAGI441
1644	MAGI	445	CpG	1608	1608	1608	1446	0.899253731	_0503	case	MAGI445
1645	MAGI	556	CpG	852	852	852	739	0.867370892	_0503	case	MAGI556
1650	PPM1	335	CpG	3196	3196	3196	3060	0.957446809	_0503	case	PPM1335
1651	PPM1	405	CpG	3773	3773	3773	2432	0.64457991	_0503	case	PPM1405
1652	PPM1	447	CpG	3172	3172	3172	2688	0.84741488	_0503	case	PPM1447
1653	PPM1	476	CpG	2585	2585	2585	2242	0.867311412	_0503	case	PPM1476
1654	PPM1	479	CpG	2535	2535	2535	2023	0.798027613	_0503	case	PPM1479
1655	PPM1	501	CpG	2262	2262	2262	1554	0.687002653	_0503	case	PPM1501
1656	PRDM5	311	CpG	3681	3681	3681	3438	0.93398533	_0503	case	PRDM5311
1657	SLC17A7	32	CpG	1888	1888	1888	888	0.470338983	_0503	case	SLC17A732
1658	SLC17A7	68	CpG	2061	2061	2061	235	0.114022319	_0503	case	SLC17A768
1659	SLC17A7	80	CpG	2369	2369	2369	163	0.068805403	_0503	case	SLC17A780
1660	SLC17A7	86	CpG	2412	2412	2412	647	0.268242123	_0503	case	SLC17A786
1661	SLC17A7	91	CpG	2467	2467	2467	1041	0.421970004	_0503	case	SLC17A791
1662	SLC17A7	99	CpG	2499	2499	2498	723	0.289431545	_0503	case	SLC17A799
1663	SLC17A7	106	CpG	2584	2584	2584	731	0.282894737	_0503	case	SLC17A7106
1664	SLC17A7	120	CpG	2766	2766	2765	913	0.330198915	_0503	case	SLC17A7120
1665	SLC17A7	132	CpG	2846	2846	2846	920	0.323260717	_0503	case	SLC17A7132
1666	SLC17A7	138	CpG	2843	2843	2843	671	0.236018291	_0503	case	SLC17A7138
1667	SLC17A7	180	CpG	2381	2381	2380	1227	0.515546219	_0503	case	SLC17A7180
1668	SLC17A7	183	CpG	2303	2303	2303	666	0.289188016	_0503	case	SLC17A7183
1669	SLC17A7	193	CpG	2038	2038	2038	509	0.249754661	_0503	case	SLC17A7193
1670	SLC17A7	195	CpG	2010	2010	2010	243	0.120895522	_0503	case	SLC17A7195
1671	SLC17A7	202	CpG	1946	1946	1941	556	0.286450283	_0503	case	SLC17A7202
1672	SLC17A7	234	CpG	1374	1374	1374	1142	0.831149927	_0503	case	SLC17A7234
1673	571101	276	CpG	759	759	759	655	0.862977602	_0537	case	571101276
1674	571101	311	CpG	542	542	542	499	0.920664207	_0537	case	571101311
1675	1614625	311	CpG	1241	1241	1238	1116	0.901453958	_0537	case	1614625311
1676	9078959	145	CpG	1531	1531	1531	1328	0.867406924	_0537	case	9078959145
1677	9078959	181	CpG	1436	1436	1436	1137	0.79178273	_0537	case	9078959181
1678	9078959	311	CpG	1201	1201	1201	981	0.816819317	_0537	case	9078959311
1679	11293828	311	CpG	1402	1402	1401	407	0.290506781	_0537	case	11293828311
1680	11977356	311	CpG	733	733	733	588	0.80218281	_0537	case	11977356311
1682	AHHR2	484	CpG	214	214	213	78	0.366197183	_0537	case	AHHR2484
1683	AHHR2	518	CpG	183	183	183	144	0.786885246	_0537	case	AHHR2518
1684	AHHR2	520	CpG	171	171	171	148	0.865497076	_0537	case	AHHR2520
1685	CHD7	311	CpG	493	493	493	473	0.959432049	_0537	case	CHD7311
1686	CHD7	347	CpG	376	376	376	367	0.97606383	_0537	case	CHD7347
1687	DP10	311	CpG	609	609	609	428	0.702791461	_0537	case	DP10311
1688	EMTH2	501	CpG	327	327	327	310	0.948012232	_0537	case	EMTH2501
1689	EMTH2	620	CpG	280	280	280	232	0.828571429	_0537	case	EMTH2620
1690	ITPR1	266	CpG	1470	1470	1470	1414	0.961904762	_0537	case	ITPR1266
1691	ITPR1	307	CpG	1822	1822	1822	1744	0.957189901	_0537	case	ITPR1307
1692	ITPR1	351	CpG	1749	1749	1749	1673	0.956546598	_0537	case	ITPR1351
1693	ITPR1	389	CpG	1742	1742	1741	1358	0.780011488	_0537	case	ITPR1389
1694	MAGI	351	CpG	194	194	194	155	0.798969072	_0537	case	MAGI351
1695	MAGI	355	CpG	200	200	200	153	0.765	_0537	case	MAGI355
1696	MAGI	441	CpG	222	222	222	169	0.761261261	_0537	case	MAGI441
1697	MAGI	445	CpG	223	223	223	208	0.932735426	_0537	case	MAGI445
1698	MAGI	556	CpG	130	130	129	111	0.860465116	_0537	case	MAGI556
1702	NIPAL4	367	CpG	68	68	68	60	0.882352941	_0537	case	NIPAL4367
1703	PPM1	335	CpG	1326	1326	1326	1144	0.862745098	_0537	case	PPM1335
1704	PPM1	405	CpG	1646	1646	1646	1264	0.767922236	_0537	case	PPM1405
1705	PPM1	447	CpG	1458	1458	1458	1331	0.912894376	_0537	case	PPM1447
1706	PPM1	476	CpG	1172	1172	1171	1155	0.986336465	_0537	case	PPM1476
1707	PPM1	479	CpG	1140	1140	1140	1017	0.892105263	_0537	case	PPM1479
1708	PPM1	501	CpG	994	994	994	680	0.684104628	_0537	case	PPM1501
1709	PRDM5	311	CpG	902	902	902	814	0.902439024	_0537	case	PRDM5311
1710	SLC17A7	32	CpG	757	757	757	370	0.488771466	_0537	case	SLC17A732
1711	SLC17A7	68	CpG	868	868	868	53	0.061059908	_0537	case	SLC17A768
1712	SLC17A7	80	CpG	1003	1003	1003	61	0.060817547	_0537	case	SLC17A780
1713	SLC17A7	86	CpG	1034	1034	1034	214	0.20696325	_0537	case	SLC17A786
1714	SLC17A7	91	CpG	1051	1051	1051	320	0.304471932	_0537	case	SLC17A791
1715	SLC17A7	99	CpG	1065	1065	1065	247	0.231924883	_0537	case	SLC17A799
1716	SLC17A7	106	CpG	1108	1108	1108	212	0.19133574	_0537	case	SLC17A7106
1717	SLC17A7	120	CpG	1177	1177	1177	271	0.230246389	_0537	case	SLC17A7120
1718	SLC17A7	132	CpG	1216	1216	1216	281	0.231085526	_0537	case	SLC17A7132
1719	SLC17A7	138	CpG	1210	1210	1210	175	0.144628099	_0537	case	SLC17A7138
1720	SLC17A7	180	CpG	1010	1010	1010	399	0.395049505	_0537	case	SLC17A7180
1721	SLC17A7	183	CpG	970	970	970	205	0.211340206	_0537	case	SLC17A7183
1722	SLC17A7	193	CpG	882	882	882	110	0.124716553	_0537	case	SLC17A7193
1723	SLC17A7	195	CpG	877	877	877	76	0.086659065	_0537	case	SLC17A7195
1724	SLC17A7	202	CpG	845	845	845	190	0.224852071	_0537	case	SLC17A7202
1725	SLC17A7	234	CpG	682	682	682	575	0.843108504	_0537	case	SLC17A7234
1726	571101	276	CpG	1349	1349	1349	1143	0.847294292	_0568	control	571101276
1727	571101	311	CpG	1058	1058	1058	958	0.905482042	_0568	control	571101311
1728	1614625	311	CpG	1881	1881	1879	1692	0.900478978	_0568	control	1614625311
1729	9078959	145	CpG	2580	2580	2580	2224	0.862015504	_0568	control	9078959145
1730	9078959	181	CpG	2367	2367	2366	1864	0.787827557	_0568	control	9078959181
1731	9078959	311	CpG	1905	1905	1905	1559	0.818372703	_0568	control	9078959311
1732	11293828	311	CpG	1306	1306	1306	596	0.456355283	_0568	control	11293828311
1733	11977356	311	CpG	1730	1730	1730	1521	0.879190751	_0568	control	11977356311
1734	17470325	311	CpG	1294	1294	1294	891	0.688562597	_0568	control	17470325311
1735	AHHR2	484	CpG	335	335	335	107	0.319402985	_0568	control	AHHR2484
1736	AHHR2	518	CpG	277	277	277	207	0.747292419	_0568	control	AHHR2518
1737	AHHR2	520	CpG	259	259	259	221	0.853281853	_0568	control	AHHR2520
1738	CHD7	311	CpG	1239	1239	1239	1194	0.963680387	_0568	control	CHD7311
1739	CHD7	347	CpG	975	975	975	944	0.968205128	_0568	control	CHD7347
1740	DP10	311	CpG	1567	1567	1560	1115	0.71474359	_0568	control	DP10311
1741	EMTH2	501	CpG	512	512	512	498	0.97265625	_0568	control	EMTH2501
1742	EMTH2	620	CpG	425	425	425	360	0.847058824	_0568	control	EMTH2620
1747	MAGI	351	CpG	927	927	927	810	0.873786408	_0568	control	MAGI351
1748	MAGI	355	CpG	956	956	956	770	0.805439331	_0568	control	MAGI355
1749	MAGI	441	CpG	1025	1025	1025	833	0.812682927	_0568	control	MAGI441
1750	MAGI	445	CpG	1031	1031	1031	941	0.912706111	_0568	control	MAGI445
1751	MAGI	556	CpG	575	575	575	490	0.852173913	_0568	control	MAGI556
1752	NIPAL4	290	CpG	281	281	280	250	0.892857143	_0568	control	NIPAL4290
1753	NIPAL4	311	CpG	289	289	289	249	0.861591696	_0568	control	NIPAL4311
1754	NIPAL4	347	CpG	340	340	340	295	0.867647059	_0568	control	NIPAL4347
1755	NIPAL4	367	CpG	357	357	357	314	0.879551821	_0568	control	NIPAL4367
1756	PPM1	335	CpG	1365	1365	1364	1293	0.947947214	_0568	control	PPM1335
1757	PPM1	405	CpG	1639	1639	1638	1289	0.786935287	_0568	control	PPM1405
1758	PPM1	447	CpG	1437	1437	1437	1216	0.846207377	_0568	control	PPM1447
1759	PPM1	476	CpG	1198	1198	1198	1121	0.93572621	_0568	control	PPM1476
1760	PPM1	479	CpG	1166	1166	1166	1056	0.905660377	_0568	control	PPM1479
1761	PPM1	501	CpG	1053	1053	1053	805	0.764482431	_0568	control	PPM1501
1762	PRDM5	311	CpG	719	719	719	667	0.92767733	_0568	control	PRDM5311
1763	SLC17A7	32	CpG	1117	1117	1117	529	0.473589973	_0568	control	SLC17A732
1764	SLC17A7	68	CpG	1251	1251	1251	106	0.084732214	_0568	control	SLC17A768
1765	SLC17A7	80	CpG	1423	1423	1423	80	0.056219255	_0568	control	SLC17A780
1766	SLC17A7	86	CpG	1445	1445	1445	271	0.187543253	_0568	control	SLC17A786
1767	SLC17A7	91	CpG	1479	1479	1479	462	0.312373225	_0568	control	SLC17A791
1768	SLC17A7	99	CpG	1518	1518	1518	334	0.220026351	_0568	control	SLC17A799
1769	SLC17A7	106	CpG	1574	1574	1574	290	0.184243964	_0568	control	SLC17A7106
1770	SLC17A7	120	CpG	1665	1665	1664	394	0.236778846	_0568	control	SLC17A7120
1771	SLC17A7	132	CpG	1711	1711	1711	407	0.237872589	_0568	control	SLC17A7132
1772	SLC17A7	138	CpG	1685	1685	1685	265	0.15727003	_0568	control	SLC17A7138
1773	SLC17A7	180	CpG	1419	1419	1418	579	0.40832158	_0568	control	SLC17A7180
1774	SLC17A7	183	CpG	1376	1376	1376	307	0.223110465	_0568	control	SLC17A7183
1775	SLC17A7	193	CpG	1220	1220	1219	147	0.120590648	_0568	control	SLC17A7193
1776	SLC17A7	195	CpG	1207	1207	1207	99	0.082021541	_0568	control	SLC17A7195
1777	SLC17A7	202	CpG	1167	1167	1167	244	0.209083119	_0568	control	SLC17A7202
1778	SLC17A7	234	CpG	873	873	872	755	0.865825688	_0568	control	SLC17A7234
1779	571101	276	CpG	1958	1958	1940	1630	0.840206186	_0569	control	571101276
1780	571101	311	CpG	1525	1525	1520	1374	0.903947368	_0569	control	571101311
1781	1614625	311	CpG	1053	1053	1045	949	0.908133971	_0569	control	1614625311
1782	9078959	145	CpG	2451	2451	2451	2198	0.896776826	_0569	control	9078959145
1783	9078959	181	CpG	2281	2281	2281	1792	0.785620342	_0569	control	9078959181
1784	9078959	311	CpG	1847	1847	1847	1561	0.845154304	_0569	control	9078959311
1785	11293828	311	CpG	1545	1545	1544	729	0.472150259	_0569	control	11293828311
1786	11977356	311	CpG	2646	2646	2645	2274	0.85973535	_0569	control	11977356311
1787	17470325	311	CpG	1107	1107	1106	870	0.786618445	_0569	control	17470325311
1788	AHHR2	484	CpG	487	487	487	141	0.289527721	_0569	control	AHHR2484
1789	AHHR2	518	CpG	405	405	405	294	0.725925926	_0569	control	AHHR2518
1790	AHHR2	520	CpG	375	375	375	324	0.864	_0569	control	AHHR2520
1793	DP10	311	CpG	815	815	815	324	0.397546012	_0569	control	DP10311
1794	EMTH2	501	CpG	848	848	848	813	0.958726415	_0569	control	EMTH2501
1795	EMTH2	620	CpG	668	668	355	312	0.878873239	_0569	control	EMTH2620
1809	PPM1	335	CpG	2567	2567	2567	2389	0.930658356	_0569	control	PPM1335
1810	PPM1	405	CpG	3147	3147	3147	2411	0.76612647	_0569	control	PPM1405
1811	PPM1	447	CpG	2763	2763	2761	2385	0.863817457	_0569	control	PPM1447
1812	PPM1	476	CpG	2317	2317	2317	2171	0.936987484	_0569	control	PPM1476
1813	PPM1	479	CpG	2261	2261	2261	2042	0.903140203	_0569	control	PPM1479
1814	PPM1	501	CpG	1977	1977	1977	1516	0.766818412	_0569	control	PPM1501
1815	PRDM5	311	CpG	373	373	373	347	0.930294906	_0569	control	PRDM5311
1816	SLC17A7	32	CpG	1542	1542	1542	745	0.483138781	_0569	control	SLC17A732
1817	SLC17A7	68	CpG	1739	1739	1739	144	0.082806211	_0569	control	SLC17A768
1818	SLC17A7	80	CpG	1997	1997	1997	145	0.072608913	_0569	control	SLC17A780
1819	SLC17A7	86	CpG	2050	2050	2050	477	0.232682927	_0569	control	SLC17A786
1820	SLC17A7	91	CpG	2080	2080	2080	838	0.402884615	_0569	control	SLC17A791
1821	SLC17A7	99	CpG	2128	2128	2128	619	0.290883459	_0569	control	SLC17A799
1822	SLC17A7	106	CpG	2180	2180	2180	546	0.250458716	_0569	control	SLC17A7106
1823	SLC17A7	120	CpG	2291	2291	2290	693	0.302620087	_0569	control	SLC17A7120
1824	SLC17A7	132	CpG	2331	2331	2331	679	0.291291291	_0569	control	SLC17A7132
1825	SLC17A7	138	CpG	2300	2300	2300	473	0.205652174	_0569	control	SLC17A7138
1826	SLC17A7	180	CpG	1885	1885	1884	863	0.458067941	_0569	control	SLC17A7180
1827	SLC17A7	183	CpG	1801	1801	1799	382	0.212340189	_0569	control	SLC17A7183
1828	SLC17A7	193	CpG	1595	1595	1595	239	0.14984326	_0569	control	SLC17A7193
1829	SLC17A7	195	CpG	1584	1584	1584	140	0.088383838	_0569	control	SLC17A7195
1830	SLC17A7	202	CpG	1514	1514	1513	330	0.218109716	_0569	control	SLC17A7202
1831	SLC17A7	234	CpG	1193	1193	1193	1011	0.84744342	_0569	control	SLC17A7234
1832	571101	276	CpG	1115	1115	1115	954	0.855605381	_0581	case	571101276
1833	571101	311	CpG	838	838	838	775	0.924821002	_0581	case	571101311
1834	1614625	311	CpG	1959	1959	1956	1777	0.908486708	_0581	case	1614625311
1835	9078959	145	CpG	3006	3006	3006	2566	0.853626081	_0581	case	9078959145
1836	9078959	181	CpG	2878	2878	2878	2186	0.759555247	_0581	case	9078959181
1837	9078959	311	CpG	1889	1889	1889	1564	0.827951297	_0581	case	9078959311
1838	11293828	311	CpG	764	764	762	301	0.395013123	_0581	case	11293828311
1839	11977356	311	CpG	1443	1443	1443	1245	0.862785863	_0581	case	11977356311
1840	17470325	311	CpG	1243	1243	1243	996	0.801287208	_0581	case	17470325311
1842	AHHR2	518	CpG	163	163	163	124	0.760736196	_0581	case	AHHR2518
1843	AHHR2	520	CpG	156	156	156	132	0.846153846	_0581	case	AHHR2520
1844	CHD7	311	CpG	890	890	890	852	0.957303371	_0581	case	CHD7311
1845	CHD7	347	CpG	655	655	655	638	0.974045802	_0581	case	CHD7347
1846	DP10	311	CpG	2871	2871	2867	2120	0.739448901	_0581	case	DP10311
1847	EMTH2	501	CpG	337	337	337	323	0.958456973	_0581	case	EMTH2501
1848	EMTH2	620	CpG	210	210	210	172	0.819047619	_0581	case	EMTH2620
1849	ITPR1	266	CpG	3667	3667	3667	3469	0.946004909	_0581	case	ITPR1266
1850	ITPR1	307	CpG	4053	4053	4053	3885	0.958549223	_0581	case	ITPR1307
1851	ITPR1	351	CpG	3977	3977	3977	3836	0.96454614	_0581	case	ITPR1351
1852	ITPR1	389	CpG	3667	3667	3666	3115	0.849699945	_0581	case	ITPR1389
1853	MAGI	351	CpG	3707	3707	3707	3277	0.884003237	_0581	case	MAGI351
1854	MAGI	355	CpG	3764	3764	3762	3031	0.805688464	_0581	case	MAGI355
1855	MAGI	441	CpG	3993	3993	3990	3229	0.809273183	_0581	case	MAGI441
1856	MAGI	445	CpG	4007	4007	4006	3618	0.903145282	_0581	case	MAGI445
1857	MAGI	556	CpG	2049	2049	2045	1819	0.889486553	_0581	case	MAGI556
1858	NIPAL4	290	CpG	1009	1009	1009	946	0.937561943	_0581	case	NIPAL4290
1859	NIPAL4	311	CpG	1102	1102	1102	968	0.878402904	_0581	case	NIPAL4311
1860	NIPAL4	347	CpG	1269	1269	1269	1068	0.841607565	_0581	case	NIPAL4347
1861	NIPAL4	367	CpG	1306	1306	1306	1178	0.901990812	_0581	case	NIPAL4367
1862	PPM1	335	CpG	1646	1646	1644	1578	0.959854015	_0581	case	PPM1335
1863	PPM1	405	CpG	1943	1943	1943	1416	0.728769943	_0581	case	PPM1405
1864	PPM1	447	CpG	1614	1614	1614	1433	0.887856258	_0581	case	PPM1447
1865	PPM1	476	CpG	1295	1295	1243	1243	1	_0581	case	PPM1476
1866	PPM1	479	CpG	1233	1233	1233	1183	0.9594485	_0581	case	PPM1479
1867	PPM1	501	CpG	1113	1113	1113	884	0.794249775	_0581	case	PPM1501
1868	PRDM5	311	CpG	358	358	358	331	0.924581006	_0581	case	PRDM5311
1869	SLC17A7	32	CpG	1059	1059	1059	489	0.461756374	_0581	case	SLC17A732
1870	SLC17A7	68	CpG	1208	1208	1208	115	0.095198676	_0581	case	SLC17A768
1871	SLC17A7	80	CpG	1383	1383	1383	70	0.050614606	_0581	case	SLC17A780
1872	SLC17A7	86	CpG	1403	1403	1403	262	0.186742694	_0581	case	SLC17A786
1873	SLC17A7	91	CpG	1428	1428	1428	486	0.340336135	_0581	case	SLC17A791
1874	SLC17A7	99	CpG	1469	1469	1468	331	0.225476839	_0581	case	SLC17A799
1875	SLC17A7	106	CpG	1509	1509	1509	244	0.161696488	_0581	case	SLC17A7106
1876	SLC17A7	120	CpG	1598	1598	1598	399	0.249687109	_0581	case	SLC17A7120
1877	SLC17A7	132	CpG	1631	1631	1631	369	0.22624157	_0581	case	SLC17A7132
1878	SLC17A7	138	CpG	1630	1630	1630	277	0.16993865	_0581	case	SLC17A7138
1879	SLC17A7	180	CpG	1458	1458	1458	612	0.419753086	_0581	case	SLC17A7180
1880	SLC17A7	183	CpG	1419	1419	1418	262	0.184767278	_0581	case	SLC17A7183
1881	SLC17A7	193	CpG	1258	1258	1258	191	0.151828299	_0581	case	SLC17A7193
1882	SLC17A7	195	CpG	1218	1218	1218	104	0.085385879	_0581	case	SLC17A7195
1883	SLC17A7	202	CpG	1178	1178	1177	285	0.242141037	_0581	case	SLC17A7202
1884	SLC17A7	234	CpG	913	913	912	728	0.798245614	_0581	case	SLC17A7234
1887	1614625	311	CpG	896	896	893	809	0.90593505	_0587	case	1614625311
1888	9078959	145	CpG	1255	1255	1255	1053	0.839043825	_0587	case	9078959145
1889	9078959	181	CpG	1188	1188	1188	791	0.665824916	_0587	case	9078959181
1890	9078959	311	CpG	996	996	996	815	0.818273092	_0587	case	9078959311
1891	11293828	311	CpG	1386	1386	1384	537	0.38800578	_0587	case	11293828311
1892	11977356	311	CpG	563	563	563	497	0.88277087	_0587	case	11977356311
1893	17470325	311	CpG	2321	2321	2320	1767	0.761637931	_0587	case	17470325311
1894	AHHR2	484	CpG	240	240	240	69	0.2875	_0587	case	AHHR2484
1895	AHHR2	518	CpG	206	206	206	145	0.703883495	_0587	case	AHHR2518
1896	AHHR2	520	CpG	193	193	192	162	0.84375	_0587	case	AHHR2520
1897	CHD7	311	CpG	950	950	950	908	0.955789474	_0587	case	CHD7311
1898	CHD7	347	CpG	745	745	745	727	0.975838926	_0587	case	CHD7347
1899	DP10	311	CpG	1129	1129	1126	828	0.735346359	_0587	case	DP10311
1900	EMTH2	501	CpG	174	174	174	164	0.942528736	_0587	case	EMTH2501
1901	EMTH2	620	CpG	146	146	73	58	0.794520548	_0587	case	EMTH2620
1902	ITPR1	266	CpG	3833	3833	3833	3635	0.948343334	_0587	case	ITPR1266
1903	ITPR1	307	CpG	4527	4527	4527	4382	0.967969958	_0587	case	ITPR1307
1904	ITPR1	351	CpG	4378	4378	4378	4173	0.953174966	_0587	case	ITPR1351
1905	ITPR1	389	CpG	4234	4234	4234	3598	0.849787435	_0587	case	ITPR1389
1906	MAGI	351	CpG	1257	1257	1257	1126	0.895783612	_0587	case	MAGI351
1907	MAGI	355	CpG	1300	1300	1300	1069	0.822307692	_0587	case	MAGI355
1908	MAGI	441	CpG	1415	1415	1415	1145	0.809187279	_0587	case	MAGI441
1909	MAGI	445	CpG	1433	1433	1433	1299	0.906489881	_0587	case	MAGI445
1910	MAGI	556	CpG	765	765	764	673	0.880890052	_0587	case	MAGI556
1911	NIPAL4	290	CpG	237	237	237	221	0.932489452	_0587	case	NIPAL4290
1912	NIPAL4	311	CpG	257	257	257	230	0.894941634	_0587	case	NIPAL4311
1913	NIPAL4	347	CpG	312	312	312	262	0.83974359	_0587	case	NIPAL4347
1914	NIPAL4	367	CpG	331	331	331	296	0.894259819	_0587	case	NIPAL4367
1915	PPM1	335	CpG	255	255	255	235	0.921568628	_0587	case	PPM1335
1916	PPM1	405	CpG	320	320	320	232	0.725	_0587	case	PPM1405
1917	PPM1	447	CpG	283	283	283	242	0.855123675	_0587	case	PPM1447
1918	PPM1	476	CpG	236	236	236	222	0.940677966	_0587	case	PPM1476
1919	PPM1	479	CpG	228	228	228	202	0.885964912	_0587	case	PPM1479
1920	PPM1	501	CpG	188	188	188	143	0.760638298	_0587	case	PPM1501
1921	PRDM5	311	CpG	1227	1227	1227	1127	0.918500408	_0587	case	PRDM5311
1922	SLC17A7	32	CpG	1246	1246	1246	583	0.467897271	_0587	case	SLC17A732
1923	SLC17A7	68	CpG	1388	1388	1388	109	0.078530259	_0587	case	SLC17A768
1924	SLC17A7	80	CpG	1614	1614	1613	105	0.065096094	_0587	case	SLC17A780
1925	SLC17A7	86	CpG	1660	1660	1660	401	0.241566265	_0587	case	SLC17A786
1926	SLC17A7	91	CpG	1675	1675	1675	623	0.371940299	_0587	case	SLC17A791
1927	SLC17A7	99	CpG	1690	1690	1688	437	0.258886256	_0587	case	SLC17A799
1928	SLC17A7	106	CpG	1737	1737	1737	391	0.225100748	_0587	case	SLC17A7106
1929	SLC17A7	120	CpG	1833	1833	1833	453	0.247135843	_0587	case	SLC17A7120
1930	SLC17A7	132	CpG	1867	1867	1867	489	0.261917515	_0587	case	SLC17A7132
1931	SLC17A7	138	CpG	1846	1846	1846	304	0.16468039	_0587	case	SLC17A7138
1932	SLC17A7	180	CpG	1520	1520	1520	738	0.485526316	_0587	case	SLC17A7180
1933	SLC17A7	183	CpG	1464	1464	1464	314	0.214480874	_0587	case	SLC17A7183
1934	SLC17A7	193	CpG	1320	1320	1320	184	0.139393939	_0587	case	SLC17A7193
1935	SLC17A7	195	CpG	1294	1294	1294	137	0.105873261	_0587	case	SLC17A7195
1936	SLC17A7	202	CpG	1221	1221	1220	310	0.254098361	_0587	case	SLC17A7202
1937	SLC17A7	234	CpG	995	995	995	794	0.79798995	_0587	case	SLC17A7234
1938	571101	276	CpG	2212	2212	2212	1872	0.846292948	_0591	control	571101276
1939	571101	311	CpG	1688	1688	1688	1539	0.911729858	_0591	control	571101311
1941	9078959	145	CpG	3360	3360	3360	2894	0.861309524	_0591	control	9078959145
1942	9078959	181	CpG	3185	3185	3185	2636	0.827629513	_0591	control	9078959181
1943	9078959	311	CpG	2229	2229	2229	1925	0.863615971	_0591	control	9078959311
1944	11293828	311	CpG	1289	1289	1289	501	0.38867339	_0591	control	11293828311
1945	11977356	311	CpG	4601	4601	4601	4042	0.878504673	_0591	control	11977356311
1946	17470325	311	CpG	813	813	813	648	0.797047971	_0591	control	17470325311
1947	AHHR2	484	CpG	515	515	514	162	0.315175097	_0591	control	AHHR2484
1948	AHHR2	518	CpG	418	418	418	320	0.765550239	_0591	control	AHHR2518
1949	AHHR2	520	CpG	403	403	403	357	0.885856079	_0591	control	AHHR2520
1950	CHD7	311	CpG	1534	1534	1534	1468	0.956975228	_0591	control	CHD7311
1951	CHD7	347	CpG	1200	1200	1200	1175	0.979166667	_0591	control	CHD7347
1952	DP10	311	CpG	1386	1386	1383	1025	0.741142444	_0591	control	DP10311
1953	EMTH2	501	CpG	871	871	871	843	0.967853043	_0591	control	EMTH2501
1954	EMTH2	620	CpG	577	577	332	272	0.819277108	_0591	control	EMTH2620
1955	ITPR1	266	CpG	6794	6794	6793	6550	0.964227882	_0591	control	ITPR1266
1956	ITPR1	307	CpG	7572	7572	7572	7299	0.963946117	_0591	control	ITPR1307
1957	ITPR1	351	CpG	7424	7424	7424	7209	0.971039871	_0591	control	ITPR1351
1958	ITPR1	389	CpG	6892	6892	6884	5922	0.860255665	_0591	control	ITPR1389
1959	MAGI	351	CpG	2619	2619	2619	2333	0.890798015	_0591	control	MAGI351
1960	MAGI	355	CpG	2661	2661	2660	2175	0.817669173	_0591	control	MAGI355
1961	MAGI	441	CpG	2812	2812	2810	2276	0.809964413	_0591	control	MAGI441
1962	MAGI	445	CpG	2811	2811	2810	2521	0.897153025	_0591	control	MAGI445
1963	MAGI	556	CpG	1482	1482	1480	1320	0.891891892	_0591	control	MAGI556
1964	NIPAL4	290	CpG	702	702	702	648	0.923076923	_0591	control	NIPAL4290
1965	NIPAL4	311	CpG	747	747	747	666	0.891566265	_0591	control	NIPAL4311
1966	NIPAL4	347	CpG	870	870	870	764	0.87816092	_0591	control	NIPAL4347
1967	NIPAL4	367	CpG	910	910	910	808	0.887912088	_0591	control	NIPAL4367
1968	PPM1	335	CpG	1650	1650	1650	1559	0.944848485	_0591	control	PPM1335
1969	PPM1	405	CpG	1929	1929	1929	1494	0.774494557	_0591	control	PPM1405
1970	PPM1	447	CpG	1597	1597	1597	1416	0.886662492	_0591	control	PPM1447
1971	PPM1	476	CpG	1355	1355	1355	1291	0.952767528	_0591	control	PPM1476
1972	PPM1	479	CpG	1319	1319	1319	1252	0.949203942	_0591	control	PPM1479
1973	PPM1	501	CpG	1210	1210	1210	966	0.798347107	_0591	control	PPM1501
1974	PRDM5	311	CpG	818	818	818	758	0.926650367	_0591	control	PRDM5311
1975	SLC17A7	32	CpG	1576	1576	1576	728	0.461928934	_0591	control	SLC17A732
1976	SLC17A7	68	CpG	1761	1761	1761	159	0.090289608	_0591	control	SLC17A768
1977	SLC17A7	80	CpG	1991	1991	1991	179	0.089904571	_0591	control	SLC17A780
1978	SLC17A7	86	CpG	2038	2038	2038	497	0.243866536	_0591	control	SLC17A786
1979	SLC17A7	91	CpG	2077	2077	2077	794	0.382282138	_0591	control	SLC17A791
1980	SLC17A7	99	CpG	2112	2112	2111	538	0.254855519	_0591	control	SLC17A799
1981	SLC17A7	106	CpG	2160	2160	2159	475	0.220009264	_0591	control	SLC17A7106
1982	SLC17A7	120	CpG	2299	2299	2299	576	0.250543715	_0591	control	SLC17A7120
1983	SLC17A7	132	CpG	2348	2348	2348	633	0.269591141	_0591	control	SLC17A7132
1984	SLC17A7	138	CpG	2340	2340	2339	486	0.207781103	_0591	control	SLC17A7138
1985	SLC17A7	180	CpG	1998	1998	1997	928	0.464697046	_0591	control	SLC17A7180
1986	SLC17A7	183	CpG	1933	1933	1933	481	0.248836006	_0591	control	SLC17A7183
1987	SLC17A7	193	CpG	1713	1713	1713	373	0.217746643	_0591	control	SLC17A7193
1988	SLC17A7	195	CpG	1679	1679	1679	247	0.147111376	_0591	control	SLC17A7195
1989	SLC17A7	202	CpG	1596	1596	1595	470	0.294670846	_0591	control	SLC17A7202
1990	SLC17A7	234	CpG	1199	1199	1199	1041	0.86822352	_0591	control	SLC17A7234
1991	571101	276	CpG	1303	1303	1303	1084	0.831926324	_0601	control	571101276
1992	571101	311	CpG	1033	1033	1033	881	0.85285576	_0601	control	571101311
1997	11293828	311	CpG	804	804	804	300	0.373134328	_0601	control	11293828311
1998	11977356	311	CpG	973	973	973	764	0.785200411	_0601	control	11977356311
1999	17470325	311	CpG	496	496	496	416	0.838709677	_0601	control	17470325311
2000	AHHR2	484	CpG	169	169	169	66	0.390532544	_0601	control	AHHR2484
2001	AHHR2	518	CpG	138	138	138	106	0.768115942	_0601	control	AHHR2518
2002	AHHR2	520	CpG	134	134	134	112	0.835820896	_0601	control	AHHR2520
2003	CHD7	311	CpG	765	765	765	721	0.94248366	_0601	control	CHD7311
2004	CHD7	347	CpG	605	605	605	584	0.965289256	_0601	control	CHD7347
2005	DP10	311	CpG	1403	1403	1399	974	0.69621158	_0601	control	DP10311
2006	EMTH2	501	CpG	365	365	365	342	0.936986301	_0601	control	EMTH2501
2007	EMTH2	620	CpG	316	316	316	268	0.848101266	_0601	control	EMTH2620
2008	ITPR1	266	CpG	1600	1600	1600	1537	0.960625	_0601	control	ITPR1266
2009	ITPR1	307	CpG	1905	1905	1905	1830	0.960629921	_0601	control	ITPR1307
2010	ITPR1	351	CpG	1855	1855	1855	1781	0.960107817	_0601	control	ITPR1351
2011	ITPR1	389	CpG	1787	1787	1787	1596	0.893116956	_0601	control	ITPR1389
2012	MAGI	351	CpG	143	143	143	125	0.874125874	_0601	control	MAGI351
2013	MAGI	355	CpG	149	149	149	110	0.738255034	_0601	control	MAGI355
2014	MAGI	441	CpG	170	170	170	140	0.823529412	_0601	control	MAGI441
2015	MAGI	445	CpG	172	172	159	127	0.798742138	_0601	control	MAGI445
2016	MAGI	556	CpG	88	88	88	81	0.920454546	_0601	control	MAGI556
2017	NIPAL4	290	CpG	1467	1467	1467	1420	0.967961827	_0601	control	NIPAL4290
2018	NIPAL4	311	CpG	1562	1562	1562	1256	0.804097311	_0601	control	NIPAL4311
2019	NIPAL4	347	CpG	1866	1866	1866	1551	0.831189711	_0601	control	NIPAL4347
2020	NIPAL4	367	CpG	2011	2011	2011	1696	0.843361512	_0601	control	NIPAL4367
2021	PPM1	335	CpG	1537	1537	1537	1376	0.895250488	_0601	control	PPM1335
2022	PPM1	405	CpG	1817	1817	1817	1302	0.716565768	_0601	control	PPM1405
2023	PPM1	447	CpG	1599	1599	1599	1300	0.81300813	_0601	control	PPM1447
2024	PPM1	476	CpG	1347	1347	1347	1255	0.931700074	_0601	control	PPM1476
2025	PPM1	479	CpG	1302	1302	1302	1177	0.903993856	_0601	control	PPM1479
2026	PPM1	501	CpG	1132	1132	1132	822	0.72614841	_0601	control	PPM1501
2027	PRDM5	311	CpG	309	309	309	275	0.889967638	_0601	control	PRDM5311
2028	SLC17A7	32	CpG	858	858	857	392	0.457409568	_0601	control	SLC17A732
2029	SLC17A7	68	CpG	954	954	954	57	0.059748428	_0601	control	SLC17A768
2031	SLC17A7	86	CpG	1134	1134	1134	243	0.214285714	_0601	control	SLC17A786
2032	SLC17A7	91	CpG	1160	1160	1160	314	0.270689655	_0601	control	SLC17A791
2033	SLC17A7	99	CpG	1181	1181	1181	283	0.239627434	_0601	control	SLC17A799
2034	SLC17A7	106	CpG	1225	1225	1225	261	0.213061225	_0601	control	SLC17A7106
2035	SLC17A7	120	CpG	1303	1303	1303	339	0.260168841	_0601	control	SLC17A7120
2036	SLC17A7	132	CpG	1344	1344	1344	327	0.243303571	_0601	control	SLC17A7132
2037	SLC17A7	138	CpG	1342	1342	1342	192	0.143070045	_0601	control	SLC17A7138
2038	SLC17A7	180	CpG	1123	1123	1123	384	0.341941229	_0601	control	SLC17A7180
2039	SLC17A7	183	CpG	1099	1099	1099	191	0.173794359	_0601	control	SLC17A7183
2040	SLC17A7	193	CpG	995	995	995	122	0.122613065	_0601	control	SLC17A7193
2041	SLC17A7	195	CpG	978	978	978	86	0.08793456	_0601	control	SLC17A7195
2042	SLC17A7	202	CpG	951	951	951	219	0.230283912	_0601	control	SLC17A7202
2043	SLC17A7	234	CpG	703	703	703	612	0.870554765	_0601	control	SLC17A7234
2046	1614625	311	CpG	1322	1322	1319	1162	0.880970432	_0629	case	1614625311
2047	9078959	145	CpG	1993	1993	1993	1760	0.883090818	_0629	case	9078959145
2048	9078959	181	CpG	1810	1810	1810	1387	0.766298343	_0629	case	9078959181
2049	9078959	311	CpG	1521	1521	1521	1268	0.833662064	_0629	case	9078959311
2050	11293828	311	CpG	984	984	984	408	0.414634146	_0629	case	11293828311
2051	11977356	311	CpG	952	952	951	848	0.891692955	_0629	case	11977356311
2052	17470325	311	CpG	4671	4671	4668	3647	0.781276778	_0629	case	17470325311
2053	AHHR2	484	CpG	993	993	993	267	0.268882175	_0629	case	AHHR2484
2054	AHHR2	518	CpG	831	831	831	484	0.582430806	_0629	case	AHHR2518
2055	AHHR2	520	CpG	794	794	794	610	0.768261965	_0629	case	AHHR2520
2056	CHD7	311	CpG	1861	1861	1861	1786	0.959699087	_0629	case	CHD7311
2057	CHD7	347	CpG	1376	1376	1376	1336	0.970930233	_0629	case	CHD7347
2058	DP10	311	CpG	734	734	732	556	0.759562842	_0629	case	DP10311
2061	ITPR1	266	CpG	2381	2381	2381	2284	0.959260815	_0629	case	ITPR1266
2062	ITPR1	307	CpG	2889	2889	2889	2721	0.94184839	_0629	case	ITPR1307
2063	ITPR1	351	CpG	2826	2826	2825	2722	0.963539823	_0629	case	ITPR1351
2064	ITPR1	389	CpG	2711	2711	2711	2418	0.8919218	_0629	case	ITPR1389
2065	MAGI	351	CpG	4749	4749	4748	4173	0.878896377	_0629	case	MAGI351
2066	MAGI	355	CpG	4876	4876	4876	3924	0.804757998	_0629	case	MAGI355
2067	MAGI	441	CpG	5344	5344	5339	4284	0.802397453	_0629	case	MAGI441
2068	MAGI	445	CpG	5382	5382	5380	4869	0.905018587	_0629	case	MAGI445
2069	MAGI	556	CpG	2853	2853	2851	2466	0.864959663	_0629	case	MAGI556
2070	NIPAL4	290	CpG	828	828	828	780	0.942028986	_0629	case	NIPAL4290
2071	NIPAL4	311	CpG	894	894	894	779	0.871364653	_0629	case	NIPAL4311
2072	NIPAL4	347	CpG	1101	1101	1101	911	0.827429609	_0629	case	NIPAL4347
2073	NIPAL4	367	CpG	1187	1187	1187	1048	0.882898062	_0629	case	NIPAL4367
2074	PPM1	335	CpG	1300	1300	1300	1230	0.946153846	_0629	case	PPM1335
2075	PPM1	405	CpG	1525	1525	1525	1154	0.756721312	_0629	case	PPM1405
2076	PPM1	447	CpG	1365	1365	1364	1185	0.868768328	_0629	case	PPM1447
2077	PPM1	476	CpG	1158	1158	1156	1102	0.953287197	_0629	case	PPM1476
2078	PPM1	479	CpG	1136	1136	1136	1050	0.924295775	_0629	case	PPM1479
2079	PPM1	501	CpG	969	969	969	733	0.756449948	_0629	case	PPM1501
2080	PRDM5	311	CpG	326	326	326	309	0.947852761	_0629	case	PRDM5311
2081	SLC17A7	32	CpG	1016	1016	1016	460	0.452755906	_0629	case	SLC17A732
2082	SLC17A7	68	CpG	1156	1156	1156	92	0.079584775	_0629	case	SLC17A768
2083	SLC17A7	80	CpG	1324	1324	1324	65	0.049093656	_0629	case	SLC17A780
2084	SLC17A7	86	CpG	1355	1355	1355	243	0.179335793	_0629	case	SLC17A786
2085	SLC17A7	91	CpG	1372	1372	1372	418	0.304664723	_0629	case	SLC17A791
2086	SLC17A7	99	CpG	1409	1409	1409	254	0.180269695	_0629	case	SLC17A799
2087	SLC17A7	106	CpG	1456	1456	1456	213	0.146291209	_0629	case	SLC17A7106
2088	SLC17A7	120	CpG	1521	1521	1519	404	0.26596445	_0629	case	SLC17A7120
2089	SLC17A7	132	CpG	1554	1554	1554	341	0.219433719	_0629	case	SLC17A7132
2090	SLC17A7	138	CpG	1548	1548	1548	231	0.149224806	_0629	case	SLC17A7138
2091	SLC17A7	180	CpG	1304	1304	1303	547	0.419800461	_0629	case	SLC17A7180
2092	SLC17A7	183	CpG	1265	1265	1265	261	0.206324111	_0629	case	SLC17A7183
2093	SLC17A7	193	CpG	1134	1134	1134	166	0.14638448	_0629	case	SLC17A7193
2094	SLC17A7	195	CpG	1108	1108	1108	118	0.106498195	_0629	case	SLC17A7195
2095	SLC17A7	202	CpG	1067	1067	1066	222	0.20825516	_0629	case	SLC17A7202
2096	SLC17A7	234	CpG	833	833	833	689	0.827130852	_0629	case	SLC17A7234
2099	1614625	311	CpG	1476	1476	1474	1318	0.894165536	_0634	case	1614625311
2100	9078959	145	CpG	1560	1560	1560	1299	0.832692308	_0634	case	9078959145
2101	9078959	181	CpG	1451	1451	1451	1135	0.782219159	_0634	case	9078959181
2102	9078959	311	CpG	1235	1235	1235	1037	0.839676113	_0634	case	9078959311
2103	11293828	311	CpG	1670	1670	1669	707	0.42360695	_0634	case	11293828311
2105	17470325	311	CpG	693	693	692	579	0.836705202	_0634	case	17470325311
2107	AHHR2	518	CpG	109	109	109	83	0.76146789	_0634	case	AHHR2518
2108	AHHR2	520	CpG	102	102	100	89	0.89	_0634	case	AHHR2520
2109	CHD7	311	CpG	1100	1100	1100	1059	0.962727273	_0634	case	CHD7311
2110	CHD7	347	CpG	877	877	877	849	0.968072976	_0634	case	CHD7347
2111	DP10	311	CpG	941	941	939	633	0.674121406	_0634	case	DP10311
2114	ITPR1	266	CpG	1982	1982	1982	1928	0.972754793	_0634	case	ITPR1266
2115	ITPR1	307	CpG	2398	2398	2398	2246	0.936613845	_0634	case	ITPR1307
2116	ITPR1	351	CpG	2345	2345	2339	2267	0.969217614	_0634	case	ITPR1351
2117	ITPR1	389	CpG	2306	2306	2306	1943	0.842584562	_0634	case	ITPR1389
2118	MAGI	351	CpG	1561	1561	1561	1385	0.887251762	_0634	case	MAGI351
2119	MAGI	355	CpG	1607	1607	1607	1287	0.800871189	_0634	case	MAGI355
2120	MAGI	441	CpG	1816	1816	1816	1535	0.845264317	_0634	case	MAGI441
2121	MAGI	445	CpG	1826	1826	1826	1707	0.93483023	_0634	case	MAGI445
2122	MAGI	556	CpG	985	985	985	896	0.90964467	_0634	case	MAGI556
2123	NIPAL4	290	CpG	377	377	377	348	0.923076923	_0634	case	NIPAL4290
2124	NIPAL4	311	CpG	400	400	400	352	0.88	_0634	case	NIPAL4311
2125	NIPAL4	347	CpG	487	487	487	398	0.81724846	_0634	case	NIPAL4347
2126	NIPAL4	367	CpG	530	530	530	464	0.875471698	_0634	case	NIPAL4367
2133	PRDM5	311	CpG	195	195	195	180	0.923076923	_0634	case	PRDM5311
2134	SLC17A7	32	CpG	955	955	955	454	0.47539267	_0634	case	SLC17A732
2135	SLC17A7	68	CpG	1065	1065	1065	72	0.067605634	_0634	case	SLC17A768
2136	SLC17A7	80	CpG	1237	1237	1237	58	0.046887631	_0634	case	SLC17A780
2137	SLC17A7	86	CpG	1265	1265	1265	276	0.218181818	_0634	case	SLC17A786
2138	SLC17A7	91	CpG	1287	1287	1287	401	0.311577312	_0634	case	SLC17A791
2139	SLC17A7	99	CpG	1306	1306	1306	304	0.232771822	_0634	case	SLC17A799
2140	SLC17A7	106	CpG	1343	1343	1343	259	0.192851824	_0634	case	SLC17A7106
2141	SLC17A7	120	CpG	1461	1461	1461	412	0.281998631	_0634	case	SLC17A7120
2142	SLC17A7	132	CpG	1490	1490	1490	367	0.246308725	_0634	case	SLC17A7132
2143	SLC17A7	138	CpG	1479	1479	1479	257	0.173766058	_0634	case	SLC17A7138
2144	SLC17A7	180	CpG	1276	1276	1276	533	0.417711599	_0634	case	SLC17A7180
2145	SLC17A7	183	CpG	1221	1221	1221	278	0.227682228	_0634	case	SLC17A7183
2146	SLC17A7	193	CpG	1066	1066	1066	135	0.126641651	_0634	case	SLC17A7193
2147	SLC17A7	195	CpG	1046	1046	1046	112	0.10707457	_0634	case	SLC17A7195
2148	SLC17A7	202	CpG	1012	1012	1012	227	0.2243083	_0634	case	SLC17A7202
2149	SLC17A7	234	CpG	767	767	767	645	0.840938722	_0634	case	SLC17A7234
2150	571101	276	CpG	1696	1696	1695	1400	0.825958702	_0637	control	571101276
2151	571101	311	CpG	1299	1299	1298	1217	0.937596302	_0637	control	571101311
2152	1614625	311	CpG	81	81	81	75	0.925925926	_0637	control	1614625311
2153	9078959	145	CpG	1486	1486	1486	1181	0.794751009	_0637	control	9078959145
2154	9078959	181	CpG	1375	1375	1375	1154	0.839272727	_0637	control	9078959181
2155	9078959	311	CpG	1218	1218	1217	1040	0.854560394	_0637	control	9078959311
2157	11977356	311	CpG	1916	1916	1915	1710	0.892950392	_0637	control	11977356311
2159	AHHR2	484	CpG	311	311	311	60	0.192926045	_0637	control	AHHR2484
2160	AHHR2	518	CpG	261	261	261	179	0.685823755	_0637	control	AHHR2518
2161	AHHR2	520	CpG	244	244	244	208	0.852459016	_0637	control	AHHR2520
2164	DP10	311	CpG	1203	1203	1202	889	0.739600666	_0637	control	DP10311
2165	EMTH2	501	CpG	530	530	530	512	0.966037736	_0637	control	EMTH2501
2166	EMTH2	620	CpG	461	461	461	391	0.848156182	_0637	control	EMTH2620
2171	MAGI	351	CpG	455	455	455	363	0.797802198	_0637	control	MAGI351
2172	MAGI	355	CpG	472	472	472	439	0.930084746	_0637	control	MAGI355
2173	MAGI	441	CpG	523	523	523	377	0.7208413	_0637	control	MAGI441
2174	MAGI	445	CpG	524	524	508	457	0.899606299	_0637	control	MAGI445
2175	MAGI	556	CpG	295	295	295	260	0.881355932	_0637	control	MAGI556
2176	NIPAL4	290	CpG	4028	4028	4028	3756	0.932472691	_0637	control	NIPAL4290
2177	NIPAL4	311	CpG	4270	4270	4270	3692	0.864637002	_0637	control	NIPAL4311
2178	NIPAL4	347	CpG	5116	5116	5115	4361	0.85259042	_0637	control	NIPAL4347
2179	NIPAL4	367	CpG	5447	5447	5446	4592	0.843187661	_0637	control	NIPAL4367
2181	PPM1	335	CpG	2006	2006	2006	1889	0.941674975	_0637	control	PPM1335
2182	PPM1	405	CpG	2410	2410	2410	1873	0.777178423	_0637	control	PPM1405
2183	PPM1	447	CpG	2128	2128	2127	1953	0.91819464	_0637	control	PPM1447
2184	PPM1	476	CpG	1811	1811	1809	1763	0.974571587	_0637	control	PPM1476
2185	PPM1	479	CpG	1768	1768	1766	1711	0.968856172	_0637	control	PPM1479
2186	PPM1	501	CpG	1505	1505	1505	1289	0.856478405	_0637	control	PPM1501
2187	PRDM5	311	CpG	538	538	538	500	0.92936803	_0637	control	PRDM5311
2198	571101	276	CpG	1507	1507	1507	1266	0.840079628	_0689	case	571101276
2199	571101	311	CpG	1193	1193	1192	1099	0.921979866	_0689	case	571101311
2200	1614625	311	CpG	3050	3050	3043	2780	0.913572133	_0689	case	1614625311
2204	11293828	311	CpG	863	863	863	443	0.513325608	_0689	case	11293828311
2205	11977356	311	CpG	1406	1406	1406	1219	0.866998578	_0689	case	11977356311
2206	17470325	311	CpG	622	622	622	518	0.832797428	_0689	case	17470325311
2207	AHHR2	484	CpG	179	179	179	67	0.374301676	_0689	case	AHHR2484
2208	AHHR2	518	CpG	149	149	149	107	0.718120805	_0689	case	AHHR2518
2209	AHHR2	520	CpG	142	142	142	119	0.838028169	_0689	case	AHHR2520
2210	CHD7	311	CpG	999	999	999	969	0.96996997	_0689	case	CHD7311
2211	CHD7	347	CpG	829	829	829	802	0.967430639	_0689	case	CHD7347
2212	DP10	311	CpG	1217	1217	1216	873	0.717927632	_0689	case	DP10311
2213	EMTH2	501	CpG	240	240	240	231	0.9625	_0689	case	EMTH2501
2214	EMTH2	620	CpG	174	174	174	146	0.83908046	_0689	case	EMTH2620
2217	ITPR1	266	CpG	835	835	835	791	0.947305389	_0689	case	ITPR1266
2218	ITPR1	307	CpG	935	935	935	908	0.971122995	_0689	case	ITPR1307
2219	ITPR1	351	CpG	926	926	926	898	0.969762419	_0689	case	ITPR1351
2220	ITPR1	389	CpG	890	890	890	777	0.873033708	_0689	case	ITPR1389
2221	MAGI	351	CpG	335	335	335	287	0.856716418	_0689	case	MAGI351
2222	MAGI	355	CpG	346	346	346	287	0.829479769	_0689	case	MAGI355
2223	MAGI	441	CpG	384	384	384	315	0.8203125	_0689	case	MAGI441
2224	MAGI	445	CpG	387	387	385	338	0.877922078	_0689	case	MAGI445
2225	MAGI	556	CpG	205	205	205	183	0.892682927	_0689	case	MAGI556
2226	NIPAL4	290	CpG	388	388	387	358	0.9250646	_0689	case	NIPAL4290
2227	NIPAL4	311	CpG	414	414	414	356	0.859903382	_0689	case	NIPAL4311
2228	NIPAL4	347	CpG	513	513	513	450	0.877192983	_0689	case	NIPAL4347
2229	NIPAL4	367	CpG	556	556	556	490	0.881294964	_0689	case	NIPAL4367
2231	PPM1	335	CpG	523	523	523	495	0.946462715	_0689	case	PPM1335
2232	PPM1	405	CpG	621	621	621	496	0.798711755	_0689	case	PPM1405
2233	PPM1	447	CpG	539	539	539	460	0.853432282	_0689	case	PPM1447
2234	PPM1	476	CpG	454	454	454	430	0.947136564	_0689	case	PPM1476
2235	PPM1	479	CpG	449	449	449	423	0.942093541	_0689	case	PPM1479
2236	PPM1	501	CpG	417	417	417	355	0.851318945	_0689	case	PPM1501
2237	PRDM5	311	CpG	961	961	961	877	0.912591051	_0689	case	PRDM5311
2238	SLC17A7	32	CpG	1561	1561	1560	721	0.462179487	_0689	case	SLC17A732
2239	SLC17A7	68	CpG	1727	1727	1727	160	0.092646207	_0689	case	SLC17A768
2240	SLC17A7	80	CpG	1990	1990	1990	102	0.051256281	_0689	case	SLC17A780
2241	SLC17A7	86	CpG	2044	2044	2044	383	0.187377691	_0689	case	SLC17A786
2242	SLC17A7	91	CpG	2086	2086	2086	657	0.314956855	_0689	case	SLC17A791
2243	SLC17A7	99	CpG	2116	2116	2116	445	0.210302458	_0689	case	SLC17A799
2244	SLC17A7	106	CpG	2166	2166	2165	280	0.129330254	_0689	case	SLC17A7106
2245	SLC17A7	120	CpG	2351	2351	2351	588	0.250106338	_0689	case	SLC17A7120
2246	SLC17A7	132	CpG	2397	2397	2397	544	0.226950355	_0689	case	SLC17A7132
2247	SLC17A7	138	CpG	2394	2394	2394	363	0.151629073	_0689	case	SLC17A7138
2248	SLC17A7	180	CpG	2012	2012	2012	833	0.414015905	_0689	case	SLC17A7180
2249	SLC17A7	183	CpG	1966	1966	1966	372	0.189216684	_0689	case	SLC17A7183
2250	SLC17A7	193	CpG	1743	1743	1743	316	0.181296615	_0689	case	SLC17A7193
2251	SLC17A7	195	CpG	1726	1726	1725	124	0.071884058	_0689	case	SLC17A7195
2252	SLC17A7	202	CpG	1655	1655	1654	405	0.244860943	_0689	case	SLC17A7202
2253	SLC17A7	234	CpG	1321	1321	1321	1121	0.848599546	_0689	case	SLC17A7234
2254	571101	276	CpG	1167	1167	1166	1066	0.914236707	_0702	case	571101276
2255	571101	311	CpG	919	919	919	714	0.776931447	_0702	case	571101311
2256	1614625	311	CpG	985	985	982	876	0.892057027	_0702	case	1614625311
2260	11293828	311	CpG	1163	1163	1162	392	0.337349398	_0702	case	11293828311
2261	11977356	311	CpG	748	748	748	622	0.831550802	_0702	case	11977356311
2262	17470325	311	CpG	350	350	350	95	0.271428571	_0702	case	17470325311
2264	AHHR2	518	CpG	110	110	110	77	0.7	_0702	case	AHHR2518
2265	AHHR2	520	CpG	101	101	101	91	0.900990099	_0702	case	AHHR2520
2266	CHD7	311	CpG	1323	1323	1323	1259	0.951625095	_0702	case	CHD7311
2267	CHD7	347	CpG	1055	1055	1055	1036	0.981990521	_0702	case	CHD7347
2268	DP10	311	CpG	1592	1592	1590	1121	0.705031447	_0702	case	DP10311
2269	EMTH2	501	CpG	477	477	477	451	0.945492663	_0702	case	EMTH2501
2270	EMTH2	620	CpG	428	428	427	359	0.840749415	_0702	case	EMTH2620
2271	ITPR1	266	CpG	2539	2539	2539	2416	0.951555731	_0702	case	ITPR1266
2272	ITPR1	307	CpG	3047	3047	3045	2907	0.954679803	_0702	case	ITPR1307
[truncated: 1,590 more rows]
